# Supplementary material for: A proteome analysis of freezing tolerance in red clover (Trifolium pratense L.)
Source: BMC Plant Biol. 2016 Mar 10;16:65. doi: 10.1186/s12870-016-0751-2 (PMC4787020; doi:10.1186/s12870-016-0751-2)
Supplement: Additional file 1: Table S2. — List of spots analyzed in the initial background Christie (C-TF0) and recurrently selected populations after three (C-TF3) and four cycles (C-TF4) and statistical analyses of the effects of cold acclimation, selection and their interactions on the relative abundance in crowns. (XLSX 218 kb) [file 12870_2016_751_MOESM1_ESM.xlsx]

## Sheet: Table S2
Table S2. List of spots analyzed in the initial background Christie (C-TF0) and recurrently selected populations after three (C-TF3) and four cycles (C-TF4) and statistical analyses of the effects of cold acclimation, selection and their interactions on the relative abundance in crowns. Homology of each spot with protein databases is also indicated (+: identified proteins, -: unidentified protein…
Spot no.	Hit	Homology	Accession no.		Cold acclimation											Selection																				Cold acclimation * selection interactions
																Non-acclimated								Cold-acclimated
					C-TF0			C-TF3			C-TF4			ANOVA p values		C-TF3 /C-TF0			C-TF4 /C-TF0			C-TF4/C-TF3			C-TF3 / C-TF0			C-TF4 /C-TF0			C-TF4/C-TF3			ANOVA p values
					t-test	Av. Ratio		t-test	Av. Ratio		t-test	Av. Ratio				t-test	Av. Ratio		t-test	Av. Ratio		t-test	Av. Ratio		t-test	Av. Ratio		t-test	Av. Ratio		t-test	Av. Ratio				ANOVA p values
6	+	Phosphorylase [Medicago truncatula]	gi|357496767		0.0038	-1.77		0.48	-1.32		0.014	-1.36		0.0017		0.22	-1.38		0.007	-1.2		0.4	1.15		0.8	-1.03		0.57	1.08		0.53	1.12		0.26		0.37
11	-	Unidentified			0.067	1.49		0.0056	2.37		0.096	1.4		0.00011		0.057	-1.55		0.71	1.1		0.11	1.7		0.74	1.03		0.74	1.03		0.98	1.01		0.11		0.076
12	+	Phosphorylase [Medicago truncatula]	gi|357496767		0.034	1.53		0.36	1.39		0.012	1.73		0.0072		0.67	-1.02		0.91	-1.01		0.71	1.01		0.57	-1.12		0.42	1.13		0.22	1.26		0.59		0.93
13	+	Phosphorylase [Medicago truncatula]	gi|357496767		0.26	1.23		0.061	1.85		0.23	1.23		0.0087		0.16	-1.42		0.59	-1.06		0.31	1.34		0.76	1.06		0.79	-1.07		0.52	-1.13		0.47		0.23
15	+	nuclease domain-containing protein [Medicago truncatula]	gi|357464897		0.3	1.27		0.52	1.19		0.26	1.28		0.11		0.69	1.2		0.97	1.04		0.72	-1.15		0.71	1.12		0.77	1.05		0.83	-1.07		0.84		0.97
17	+	nuclease domain-containing protein [Medicago truncatula]	gi|357464897		0.12	1.35		0.15	1.64		0.073	1.5		0.008		0.81	1.06		0.86	1.07		0.72	1.02		0.29	1.28		0.059	1.19		0.86	-1.08		0.85		0.74
18	+	nuclease domain-containing protein [Medicago truncatula]	gi|357464897		0.1	1.55		0.012	2.42		0.01	2.27		6.2e-05		0.85	-1.14		0.96	-1.02		0.79	1.11		0.08	1.37		0.0074	1.43		0.72	1.04		0.62		0.57
35	-	Unidentified			0.54	1.13		0.045	1.71		0.025	1.53		0.0028		0.28	-1.27		0.26	-1.2		0.62	1.06		0.25	1.18		0.49	1.13		0.65	-1.05		0.91		0.21
38	-	Unidentified			0.15	1.19		0.04	1.64		0.065	1.31		0.0017		0.23	-1.26		0.64	-1.05		0.34	1.2		0.42	1.1		0.64	1.05		0.73	-1.04		0.63		0.23
40	-	Unidentified			0.0099	1.41		0.0058	1.98		0.0062	1.67		2.2e-06		0.18	-1.27		0.5	-1.09		0.42	1.17		0.24	1.1		0.36	1.09		0.84	-1.01		0.61		0.18
41	+	E1 subunit-like 2-oxoglutarate dehydrogenase [Medicago truncatula]	gi|657376939		0.0024	1.56		0.019	2.1		0.0085	1.72		1.4e-05		0.29	-1.25		0.64	-1.05		0.45	1.18		0.35	1.08		0.6	1.04		0.64	-1.03		0.62		0.32
44	+	PREDICTED: cell division cycle protein 48 homolog [Glycine max]	gi|356548285		0.031	-1.47		0.38	-1.23		0.0077	-1.58		0.0021		0.22	-1.22		0.48	-1.06		0.39	1.16		0.88	-1.02		0.5	-1.13		0.66	-1.11		0.55		0.52
48	+	PREDICTED: cell division cycle protein 48 homolog [Glycine max]	gi|356548285		0.49	1.08		0.038	1.65		0.45	1.09		0.014		0.096	-1.46		0.78	-1.04		0.16	1.41		0.69	1.05		0.74	-1.03		0.49	-1.08		0.23		0.093
50	+	PREDICTED: cell division cycle protein 48 homolog [Glycine max]	gi|356548285		0.0096	1.37		0.012	1.88		0.0061	1.56		1.5e-05		0.14	-1.38		0.35	-1.13		0.3	1.23		0.93	-1.01		0.81	1.01		0.77	1.02		0.18		0.22
51	+	cell division cycle protein 48 homolog [Allium cepa]	gi|356483069		0.015	1.53		0.023	1.96		0.006	1.58		2.7e-05		0.5	-1.17		0.77	1.04		0.4	1.22		0.38	1.1		0.43	1.08		0.86	-1.02		0.6		0.38
53	+	Aconitate hydratase [Medicago truncatula]	gi|357453423		0.00014	2.37		0.025	2.51		0.015	1.94		1.1e-06		0.91	1.01		0.41	1.23		0.46	1.22		0.52	1.07		0.86	1.01		0.3	-1.06		0.7		0.6
54	+	Aconitate hydratase [Medicago truncatula]	gi|357453423		0.0054	1.47		0.03	1.56		0.11	1.38		0.00021		0.77	-1.03		0.26	1.2		0.28	1.23		0.68	1.03		0.088	1.13		0.36	1.09		0.3		0.81
55	+	Aconitate hydratase [Medicago truncatula]	gi|357483921		0.0033	1.77		0.08	1.64		0.019	1.72		8.2e-05		0.7	1.15		0.71	1.11		0.96	-1.03		0.78	1.06		0.34	1.08		0.8	1.02		0.82		0.98
57	+	PREDICTED: cell division cycle protein 48 homolog [Glycine max]	gi|356548285		0.0009	1.5		0.035	1.63		0.0094	1.59		3.2e-05		0.25	-1.28		0.48	-1.09		0.42	1.18		0.032	-1.18		0.73	-1.02		0.099	1.15		0.098		0.82
58	+	Aconitate hydratase [Medicago truncatula]	gi|357453423		0.0032	1.69		0.0095	2.05		0.0089	2.08		2.6e-06		0.26	-1.26		0.38	-1.15		0.61	1.09		0.64	-1.04		0.83	1.07		0.65	1.11		0.45		0.61
59	+	Aconitate hydratase [Medicago truncatula]	gi|357453423		0.019	1.5		0.012	1.69		0.06	1.36		5.5e-05		0.4	-1.14		0.58	1.07		0.23	1.22		0.96	-1.01		0.84	-1.03		0.85	-1.01		0.57		0.47
61	+	Aconitate hydratase [Medicago truncatula]	gi|357483921		0.00038	2.09		0.0063	2.1		0.00012	2.51		6.8e-09		0.71	-1.04		0.81	1.03		0.62	1.07		0.79	-1.03		0.099	1.23		0.08	1.27		0.23		0.62
62	+	Aconitate hydratase [Medicago truncatula]	gi|357453423		0.00092	2.02		0.0038	2.43		0.0013	2.02		6.1e-08		0.26	-1.26		0.72	1.05		0.18	1.32		0.61	-1.05		0.66	1.05		0.4	1.1		0.16		0.49
63	-	Unidentified			0.053	1.66		0.15	1.8		0.043	1.35		0.0015		0.95	-1.04		0.86	-1.01		0.8	1.03		0.68	1.04		0.038	-1.24		0.018	-1.29		0.82		0.57
64	+	PREDICTED: puromycin-sensitive aminopeptidase-like isoform X3 [Glycine max]	gi|357483921		0.12	1.45		0.08	1.53		0.14	1.4		0.0048		0.84	-1.06		0.76	1.15		0.59	1.22		0.95	-1		0.3	1.12		0.3	1.12		0.63		0.98
65	+	Aconitate hydratase [Medicago truncatula]	gi|357483921		0.009	1.73		0.051	1.72		0.0078	1.99		3.4e-05		0.8	-1.01		0.93	1.03		0.77	1.04		0.93	-1.01		0.28	1.18		0.26	1.2		0.63		0.86
66	+	Aconitate hydratase [Medicago truncatula]	gi|357483921		0.045	1.93		0.036	1.97		0.0059	2.78		0.0001		0.74	-1.08		0.44	-1.2		0.95	-1.12		0.72	-1.05		0.53	1.2		0.36	1.26		0.81		0.69
68	+	peptidase M1 family aminopeptidase N [Medicago truncatula]	gi|657375868		0.11	1.35		0.019	1.54		0.013	1.43		0.00021		0.35	-1.26		0.44	-1.18		0.59	1.07		0.32	-1.11		0.38	-1.11		0.92	-1		0.26		0.81
70	+	PREDICTED: elongation factor 2-like [Cicer arietinum]	gi|502088397		0.14	1.44		0.054	1.41		0.0019	1.63		0.00067		0.63	1.09		0.89	-1.02		0.54	-1.11		0.5	1.07		0.23	1.11		0.38	1.04		0.7		0.86
73	+	Aconitate hydratase [Medicago truncatula]	gi|357453423		0.022	1.7		0.021	2.44		0.0023	2.06		1.7e-05		0.32	-1.36		0.54	-1.19		0.48	1.15		0.81	1.05		0.91	1.02		0.89	-1.03		0.58		0.46
74	+	Aconitate hydratase [Medicago truncatula]	gi|357453423		0.66	1.06		0.096	1.7		0.22	1.39		0.035		0.27	-1.53		0.52	-1.19		0.74	1.29		0.76	1.05		0.49	1.11		0.7	1.05		0.67		0.51
81	-	Unidentified			0.012	-1.96		0.032	-1.68		.	-1.68		.		0.92	-1.04		0.9	-1.02		0.96	1.03		0.61	1.11		.	1.14		.	1.03		.		.
87	+	PREDICTED: elongation factor 2-like [Cicer arietinum]	gi|502088397		0.25	1.22		0.1	1.47		0.16	1.22		0.013		0.47	-1.21		0.93	-1.05		0.46	1.16		0.95	-1		0.71	-1.04		0.81	-1.04		0.72		0.68
90	+	PREDICTED: elongation factor 2-like [Cicer arietinum]	gi|502088397		0.00074	2.39		0.00025	3.49		0.0015	2.67		1.6e-09		0.19	-1.3		0.83	-1.02		0.33	1.27		0.3	1.12		0.5	1.09		0.76	-1.03		0.66		0.24
92	+	PREDICTED: elongation factor 2-like [Cicer arietinum]	gi|502088397		0.011	1.82		0.015	2		0.023	1.73		1.9e-05		0.65	-1.08		0.9	-1		0.76	1.07		0.82	1.02		0.77	-1.05		0.54	-1.08		0.95		0.81
93	+	PREDICTED: elongation factor 2-like [Cicer arietinum]	gi|502088397		6.7e-05	3.21		0.00014	4.2		0.00072	4.03		1.1e-10		0.26	-1.23		0.64	-1.07		0.68	1.15		0.59	1.07		0.25	1.18		0.49	1.11		0.7		0.47
103	+	ATP-dependent Clp protease ATP-binding subunit clpA-like protein [Medicago truncatula]	gi|357520587		0.28	-1.14		0.26	-1.31		0.052	-1.36		0.016		0.24	-1.24		0.073	-1.3		0.89	-1.05		0.058	-1.42		0.014	-1.54		0.58	-1.08		0.0099		0.75
104	+	PREDICTED: chaperone protein ClpC, chloroplastic-like isoform X1 [Cicer arietinum]	gi|502133386		0.019	-1.57		0.75	-1.04		0.085	-1.22		0.014		0.054	-1.53		0.15	-1.26		0.11	1.22		0.78	-1.01		0.91	1.02		0.75	1.04		0.11		0.25
105	-	Unidentified			0.52	-1.09		0.45	-1.26		0.0041	-1.62		0.011		0.45	-1.16		0.34	1.13		0.18	1.31		0.099	-1.33		0.055	-1.31		0.85	1.02		0.14		0.17
107	-	Unidentified			0.037	1.38		0.15	1.42		0.068	1.48		0.0035		0.93	-1.01		0.4	-1.16		0.44	-1.15		0.93	1.02		0.51	-1.09		0.57	-1.11		0.41		0.91
112	+	Phospholipase D alpha [Medicago truncatula]	gi|357455227		0.074	-1.4		0.79	-1.2		0.0064	-1.92		0.03		0.93	1.12		0.39	1.18		0.72	1.05		0.51	1.31		0.37	-1.16		0.16	-1.52		0.71		0.36
113	+	Phospholipase D alpha [Medicago truncatula]	gi|357455227		0.047	-1.65		0.93	1.06		0.19	-1.32		0.065		0.39	-1.16		0.68	-1.07		0.67	1.08		0.4	1.51		0.48	1.17		0.65	-1.29		0.86		0.39
117	+	PREDICTED: eukaryotic translation initiation factor 3 subunit B-like [Cicer arietinum]	gi|502132544		0.97	-1.05		0.8	1.03		0.23	1.17		0.52		0.48	-1.22		0.41	-1.24		0.98	-1.02		0.28	-1.12		0.86	-1.01		0.5	1.11		0.45		0.78
126	+	Phospholipase D alpha [Medicago truncatula]	gi|357455227		0.019	-1.92		0.65	-1.33		0.017	-1.89		0.0072		0.85	1.08		0.058	1.42		0.28	1.32		0.3	1.56		0.19	1.44		0.93	-1.08		0.24		0.49
127	-	Unidentified			0.02	-3.1		.	-2.77		0.075	-2.83		.		0.42	1.28		0.48	1.26		0.98	-1.02		.	1.43		0.43	1.38		.	-1.04		.		.
129	-	Unidentified			0.0015	-2.95		0.013	-3		0.0031	-3.38		3.1e-07		0.62	-1.07		1	1.01		0.66	1.08		0.89	-1.08		0.73	-1.13		0.8	-1.04		0.9		0.87
130	+	sucrose synthase [Arachis hypogaea var. vulgaris]	gi|333494282		0.036	-2.85		0.035	-2.11		0.00014	-3.88		2.6e-06		0.3	-1.3		0.83	-1.06		0.31	1.23		0.86	1.04		0.39	-1.44		0.14	-1.5		0.63		0.26
132	+	PREDICTED: sucrose synthase-like isoform X3 [Cicer arietinum]	gi|502150606		0.00075	-2.45		0.14	-1.75		0.0028	-2.34		4.8e-06		0.39	-1.16		0.66	1.05		0.36	1.21		0.28	1.22		0.6	1.1		0.48	-1.1		0.77		0.27
133	-	Unidentified			0.0034	-3.13		0.0017	-2.88		0.00036	-3.04		3.7e-08		0.69	-1.1		0.67	1.06		0.33	1.16		1	-1.01		0.59	1.09		0.49	1.1		0.57		0.94
136	+	PREDICTED: sucrose synthase-like isoform X3 [Cicer arietinum]	gi|502150606		0.0031	-2.27		0.0036	-2.54		0.0032	-2.4		1.9e-07		0.55	1.17		0.83	1.06		0.72	-1.1		0.74	1.04		0.94	1		0.76	-1.04		0.76		0.95
137	+	sucrose synthase [Medicago falcata]	gi|145687787		0.00061	-2.36		0.0045	-2.22		0.00021	-2.55		6.2e-09		0.83	-1.03		0.37	1.12		0.29	1.16		0.97	1.03		0.77	1.04		0.87	1.01		0.63		0.82
139	-	Unidentified			0.015	2.11		9.7e-05	2.8		0.0034	2.84		7.7e-07		0.72	-1.12		0.76	-1.07		0.86	1.04		0.24	1.19		0.3	1.26		0.68	1.06		0.72		0.38
140	+	Methionine synthase [Medicago truncatula]	gi|357508781		0.03	1.9		0.0018	2.93		0.0023	2.15		7e-07		0.27	-1.2		0.66	1.07		0.094	1.28		0.35	1.29		0.29	1.21		0.86	-1.06		0.48		0.24
142	+	Methionine synthase [Medicago truncatula]	gi|357508781		0.013	4.34		0.00011	5.72		0.0037	4.34		6.9e-08		0.024	-1.52		0.38	-1.17		0.35	1.3		0.83	-1.15		0.74	-1.17		0.8	-1.01		0.42		0.57
143	+	nodule-enhanced sucrose synthase [Cicer arietinum]	gi|332367442		0.0055	-1.88		0.047	-1.56		0.0012	-1.94		2.4e-06		0.58	-1.08		0.35	1.08		0.23	1.17		0.52	1.12		0.79	1.05		0.69	-1.06		0.78		0.46
144	+	nodule-enhanced sucrose synthase [Cicer arietinum]	gi|332367442		0.018	-1.52		0.084	-1.38		0.007	-1.77		4.6e-05		0.75	-1.04		0.35	1.12		0.3	1.16		0.7	1.05		0.75	-1.04		0.52	-1.1		0.95		0.42
151	+	heat shock protein 90-1 [Glycine max]	gi|351726363		0.21	-1.16		0.044	-1.9		0.008	-2.38		0.00071		0.71	-1.04		0.93	-1		0.88	1.04		0.15	-1.69		0.067	-2.05		0.54	-1.21		0.08		0.096
153	-	Unidentified			0.22	-1.2		0.071	-1.3		0.28	-1.19		0.014		0.37	1.11		0.79	-1.03		0.32	-1.14		0.85	1.03		0.96	-1.02		0.78	-1.05		0.61		0.83
154	-	Unidentified			0.0002	-1.63		0.033	-1.45		0.13	-1.3		7.7e-05		0.42	-1.06		0.56	1.11		0.28	1.18		0.81	1.06		0.014	1.39		0.12	1.31		0.041		0.44
155	+	Methionine synthase [Medicago truncatula]	gi|357508777		0.25	-1.18		0.033	-1.49		0.029	-1.32		0.00099		0.16	1.13		0.17	1.22		0.56	1.08		0.59	-1.11		0.39	1.09		0.16	1.21		0.18		0.43
156	-	Unidentified			0.0018	-1.36		0.045	-1.41		0.082	-1.38		0.00024		0.54	1.06		0.99	1.01		0.69	-1.05		0.93	1.03		0.93	1		0.9	-1.03		0.89		0.96
158	-	Unidentified			0.0045	-1.51		0.036	-1.58		0.018	-1.28		9.5e-05		0.56	-1.05		0.68	1.03		0.3	1.08		0.51	-1.1		0.092	1.21		0.13	1.33		0.13		0.43
159	+	Methionine synthase [Medicago truncatula]	gi|357508781		3.8e-05	-1.6		0.22	-1.3		0.0043	-1.52		2.1e-05		0.22	-1.21		0.41	1.04		0.17	1.25		0.78	1.02		0.47	1.09		0.6	1.07		0.17		0.31
160	+	Methionine synthase [Medicago truncatula]	gi|357508781		0.0043	-1.38		0.011	-1.6		0.0042	-1.5		1.7e-06		0.93	1		0.18	1.14		0.34	1.14		0.1	-1.16		0.55	1.05		0.039	1.21		0.083		0.64
161	-	Unidentified			0.0032	-1.49		5.1e-05	-1.76		0.0002	-1.84		2.6e-10		0.22	1.09		0.085	1.18		0.28	1.08		0.33	-1.09		0.62	-1.04		0.58	1.04		0.41		0.12
162	-	Unidentified			0.00035	-1.79		0.0021	-2		0.00034	-2.04		3e-09		0.12	1.18		0.033	1.23		0.65	1.04		0.77	1.05		0.49	1.08		0.81	1.03		0.2		0.65
163	+	Methionine synthase [Medicago truncatula]	gi|357508781		0.00017	-1.88		0.0018	-2.19		0.00017	-2.37		1.2e-09		0.43	1.11		0.09	1.2		0.49	1.08		0.61	-1.06		0.51	-1.05		0.88	1		0.69		0.36
165	+	Methionine synthase [Medicago truncatula]	gi|357508781		0.00023	-2.13		0.021	-2.16		4.3e-05	-2.42		3.1e-08		0.55	-1.08		0.17	1.1		0.28	1.19		0.38	-1.1		0.75	-1.03		0.57	1.07		0.31		0.65
166	-	Unidentified			5.4e-05	-2.35		9.9e-06	-2.61		1.6e-05	-2.41		5.3e-14		0.65	-1.03		0.48	1.05		0.3	1.08		0.18	-1.14		0.8	1.02		0.092	1.16		0.083		0.55
168	+	Methionine synthase [Medicago truncatula]	gi|357508781		1.8e-06	-2.43		0.0063	-2.56		0.0019	-2.38		2.6e-09		0.9	1.01		0.8	1.02		0.89	1.01		0.66	-1.05		0.76	1.04		0.69	1.09		0.79		0.83
169	+	Methionine synthase [Medicago truncatula]	gi|357508781		8.2e-07	-2.4		0.00021	-2.48		0.00017	-2.39		2.8e-12		0.3	-1.08		0.84	-1.01		0.48	1.07		0.26	-1.12		0.88	-1.01		0.42	1.11		0.26		0.95
170	+	Methionine synthase [Medicago truncatula]	gi|357508781		1.7e-06	-2.17		9.7e-05	-2.31		7.4e-05	-2.25		1.5e-12		0.13	1.05		0.9	-1		0.28	-1.06		0.82	-1.01		0.45	-1.04		0.84	-1.03		0.74		0.78
171	+	Methionine synthase [Medicago truncatula]	gi|357508781		1e-06	-2.23		0.012	-2.4		0.00017	-2.19		5.3e-10		0.81	-1.01		0.81	-1.01		0.98	1		0.45	-1.09		0.94	1.01		0.38	1.09		0.65		0.7
172	-	Unidentified			0.0088	2.07		0.59	1.11		0.22	1.31		0.01		0.094	1.98		0.1	1.83		0.79	-1.08		0.77	1.07		0.47	1.16		0.7	1.09		0.11		0.24
173	+	Methionine synthase [Medicago truncatula]	gi|357508781		5.4e-07	-2.19		0.00023	-2.34		4.2e-06	-2.55		9.8e-14		0.88	-1.01		0.082	1.1		0.28	1.1		0.33	-1.07		0.3	-1.06		0.86	1.01		0.5		0.36
175	+	Methionine synthase [Medicago truncatula]	gi|357508781		4.6e-05	-1.86		0.00057	-1.84		5.9e-05	-1.99		1.6e-11		0.89	-1.01		0.33	1.08		0.31	1.09		0.97	1		0.83	1.01		0.86	1.01		0.57		0.75
176	+	Methionine synthase [Medicago truncatula]	gi|357508777		0.00099	2.2		0.0074	2.34		0.0067	2.57		6.8e-07		0.076	-1.36		0.13	-1.41		0.81	-1.03		0.23	-1.28		0.29	-1.2		0.65	1.07		0.084		0.7
177	+	Methionine synthase [Medicago truncatula]	gi|357508781		0.0012	2.33		0.028	2.49		0.00021	2.93		1.5e-06		0.76	-1.02		0.22	-1.24		0.69	-1.21		0.94	1.05		0.85	1.02		0.99	-1.03		0.79		0.75
178	+	Methionine synthase [Medicago truncatula]	gi|357508777		0.0013	-1.4		0.023	-1.35		0.0037	-1.51		1.1e-06		0.9	1.02		0.27	1.12		0.41	1.1		0.46	1.05		0.53	1.04		0.89	-1.01		0.47		0.65
180	+	Methionine synthase [Medicago truncatula]	gi|357508777		0.00031	2.33		0.0018	2.55		0.0024	2.45		1.3e-08		0.25	-1.19		0.54	-1.09		0.79	1.09		0.51	-1.09		0.76	-1.04		0.69	1.05		0.48		0.89
181	+	Methionine synthase [Medicago truncatula]	gi|357508781		2.8e-07	2.49		0.00011	2.84		0.00085	2.82		3e-11		0.53	-1.05		0.95	1.03		0.78	1.08		0.39	1.08		0.13	1.16		0.55	1.07		0.71		0.64
182	-	Unidentified			0.00046	2.76		0.00024	2.9		0.017	2.55		2e-08		0.1	-1.3		0.71	-1.04		0.44	1.25		0.21	-1.24		0.54	-1.13		0.54	1.1		0.15		0.9
183	+	Methionine synthase [Medicago truncatula]	gi|357508777		0.0085	2.02		0.9	1.05		0.009	2.28		0.00089		0.16	1.62		0.9	-1.01		0.19	-1.64		0.27	-1.19		0.28	1.12		0.12	1.33		0.64		0.056
185	+	Methionine synthase [Medicago truncatula]	gi|357508777		0.00036	1.75		0.0036	1.87		0.007	1.7		1.3e-07		0.83	1.04		0.3	1.2		0.42	1.16		0.4	1.11		0.041	1.17		0.56	1.06		0.19		0.89
187	+	Methionine synthase [Medicago truncatula]	gi|357508777		0.00055	1.68		0.0019	1.96		0.002	1.8		1.9e-08		0.86	-1.02		0.44	1.11		0.4	1.13		0.22	1.15		0.063	1.19		0.75	1.03		0.25		0.62
188	+	Methionine synthase [Medicago truncatula]	gi|357508777		6.6e-06	3.22		0.0003	3.27		8.4e-05	3.36		3.3e-12		0.5	1.09		0.16	1.23		0.42	1.13		0.57	1.11		0.037	1.28		0.34	1.16		0.073		0.97
189	+	Methionine synthase [Medicago truncatula]	gi|357508777		6.4e-06	3.08		0.00037	3.17		0.0003	3.23		2.2e-11		0.85	1.03		0.35	1.21		0.45	1.17		0.77	1.06		0.016	1.27		0.22	1.2		0.12		0.94
191	+	Acyl-peptide hydrolase-like protein [Medicago truncatula]	gi|357459569		0.97	1.01		0.012	2.44		0.94	1.03		0.22		0.028	-2.01		0.62	-1.12		0.15	1.79		0.57	1.21		0.71	-1.09		0.41	-1.32		0.68		0.18
192	+	PREDICTED: heat shock cognate 70 kDa protein 2-like [Cicer arietinum]	gi|502102600		0.35	1.26		0.02	3.2		0.2	1.75		0.004		0.027	-2.05		0.79	-1.09		0.048	1.89		0.78	1.24		0.62	1.28		0.89	1.03		0.34		0.25
195	+	Protein disulfide isomerase L-2 [Medicago truncatula]	gi|357472209		0.055	1.72		0.0094	1.94		0.0092	1.93		3.6e-05		0.76	-1.15		0.63	-1.19		0.76	-1.04		0.87	-1.01		0.74	-1.06		0.91	-1.04		0.81		0.95
196	-	Unidentified			0.21	1.62		0.0042	1.77		0.42	1.32		0.018		0.081	-1.5		0.67	-1.07		0.43	1.4		0.43	-1.38		0.49	-1.32		0.94	1.04		0.33		0.8
204	+	PREDICTED: oligopeptidase A-like [Cicer arietinum]	gi|502162590		0.063	1.3		0.00083	1.72		0.049	1.52		3.7e-05		0.068	-1.3		0.18	-1.2		0.42	1.08		0.83	1.02		0.76	-1.03		0.67	-1.05		0.35		0.33
206	+	PREDICTED: oligopeptidase A-like [Cicer arietinum]	gi|502162590		0.043	1.38		0.025	1.73		0.006	1.6		5.1e-05		0.16	-1.24		0.32	-1.17		0.74	1.06		0.92	1.01		0.87	-1.01		0.96	-1.02		0.53		0.63
207	+	PREDICTED: oligopeptidase A-like [Cicer arietinum]	gi|502162590		0.02	1.51		0.0066	2.06		0.095	1.33		5.7e-05		0.21	-1.31		0.75	-1.04		0.34	1.26		0.74	1.04		0.14	-1.18		0.082	-1.23		0.48		0.14
208	+	PREDICTED: oligopeptidase A-like [Cicer arietinum]	gi|502162590		0.088	1.4		0.012	1.72		0.0054	1.59		3.5e-05		0.36	-1.21		0.46	-1.18		0.89	1.03		0.95	1.02		0.71	-1.04		0.72	-1.06		0.6		0.66
209	+	PREDICTED: oligopeptidase A-like [Cicer arietinum]	gi|502162590		0.16	1.41		0.0034	2		0.066	1.34		0.00018		0.4	-1.22		0.92	-1.01		0.35	1.21		0.25	1.16		0.64	-1.06		0.044	-1.23		0.95		0.14
211	-	Unidentified			0.2	-1.12		0.072	-3.75		0.0067	-3.03		0.00077		0.46	1.42		0.4	1.09		0.64	-1.3		0.23	-2.36		0.083	-2.48		0.95	-1.05		0.18		0.061
214	-	Unidentified			0.35	1.21		0.026	1.7		0.12	1.3		0.0035		0.33	-1.18		0.56	-1.11		0.61	1.07		0.43	1.19		0.86	-1.03		0.34	-1.22		0.77		0.36
217	-	Unidentified			0.29	-1.31		0.29	-1.27		0.011	-1.89		0.0094		0.37	-1.18		0.96	-1		0.38	1.18		0.64	-1.14		0.23	-1.45		0.41	-1.27		0.46		0.39
218	-	Unidentified			0.36	-1.34		.	-4.3		0.023	-1.68		.		0.88	-1.03		0.51	1.13		0.43	1.17		.	-3.33		0.69	-1.12		.	2.98		.		.
232	-	Unidentified			0.032	1.55		0.38	1.16		0.18	1.25		0.019		0.85	1.19		0.86	-1.02		0.79	-1.22		0.48	-1.12		0.19	-1.27		0.29	-1.13		0.64		0.76
235	M	Mix	gi|357469713 and gi|356501560		0.27	1.18		0.4	1.29		0.84	-1.05		0.29		0.88	1.18		0.58	1.13		0.86	-1.05		0.39	1.3		0.45	-1.1		0.23	-1.43		0.73		0.59
238	+	Transketolase [Medicago truncatula]	gi|357469713		0.019	1.32		0.0031	1.97		0.05	1.48		1.9e-05		0.088	-1.24		0.7	-1.05		0.42	1.19		0.25	1.2		0.48	1.07		0.51	-1.12		0.95		0.17
239	-	Unidentified			0.17	1.33		0.088	1.69		0.0094	1.69		0.0014		0.89	-1.02		0.55	-1.19		0.73	-1.16		0.31	1.25		0.64	1.07		0.5	-1.16		0.76		0.7
243	+	Heat shock protein Hsp70 [Medicago truncatula]	gi|87241037		0.026	1.37		0.0076	1.44		0.34	1.17		0.0018		0.69	-1.05		0.42	1.26		0.32	1.32		0.97	-1		0.47	1.07		0.44	1.07		0.23		0.62
245	+	PREDICTED: heat shock cognate 70 kDa protein 2-like [Cicer arietinum]	gi|502102600		3.3e-05	1.47		0.013	1.8		0.016	1.48		8.1e-06		0.16	-1.27		0.86	1.01		0.22	1.28		0.5	-1.03		0.9	1.02		0.64	1.05		0.13		0.3
247	+	PREDICTED: actin-101-like [Glycine max]	gi|356558578		0.0074	1.87		0.5	1.13		0.048	1.33		0.0014		0.12	1.58		0.11	1.27		0.34	-1.24		0.71	-1.05		0.44	-1.1		0.75	-1.05		0.27		0.12
248	+	PREDICTED: heat shock cognate 70 kDa protein 2-like [Cicer arietinum]	gi|502102600		0.019	1.65		.	1.59		0.037	1.54		.		.	-1.03		0.79	1.1		.	1.13		0.6	-1.07		0.64	1.02		0.33	1.1		.		.
249	+	PREDICTED: heat shock cognate 70 kDa protein 2-like [Cicer arietinum]	gi|502102600		0.0042	1.73		5.6e-05	2.32		0.023	1.63		1.2e-07		0.032	-1.47		0.76	1.1		0.057	1.61		0.26	-1.09		0.69	1.03		0.064	1.13		0.019		0.2
254	+	monodehydroascorbate reductase [Medicago sativa]			0.03	1.37		0.0011	3.87		0.2	1.25		1.5e-05		0.25	-1.06		0.22	1.31		0.074	1.39		0.021	2.67		0.29	1.2		0.0071	-2.23		0.0047		0.0003
269	-	Unidentified			0.025	1.84		0.44	1.3		0.0034	1.56		0.0025		0.88	1.12		0.98	1.01		0.88	-1.12		0.54	-1.26		0.5	-1.18		0.57	1.07		0.84		0.73
270	+	Stress-induced-phosphoprotein [Medicago truncatula]	gi|357481949		0.014	1.59		0.08	1.47		0.02	1.52		0.00018		0.54	-1.11		0.96	-1		0.58	1.1		0.14	-1.19		0.69	-1.05		0.16	1.14		0.36		0.99
271	+	Stress-induced-phosphoprotein [Medicago truncatula]	gi|357481949		0.0011	2.45		0.068	1.92		0.00043	2.56		3.5e-06		0.88	1.23		0.19	-1.19		0.54	-1.46		0.8	-1.04		0.43	-1.14		0.52	-1.09		0.51		0.9
276	-	Unidentified			0.0025	2.08		0.49	1.1		0.08	1.51		0.015		0.7	1.44		0.59	1.14		0.88	-1.26		0.1	-1.31		0.14	-1.21		0.57	1.09		0.97		0.49
278	+	Stress-induced-phosphoprotein [Medicago truncatula]	gi|357481949		0.0015	2.96		0.00023	2.81		2.8e-05	2.85		9.7e-11		0.65	-1.07		0.83	-1.04		0.76	1.03		0.35	-1.13		0.35	-1.08		0.58	1.04		0.49		0.9
279	+	Stress-induced-phosphoprotein [Medicago truncatula]	gi|357481949		0.029	2.26		0.0053	2.74		0.00024	2.23		1.4e-06		0.93	1.03		0.35	1.15		0.46	1.12		0.22	1.25		0.44	1.13		0.43	-1.1		0.59		0.53
282	-	Unidentified			0.072	-1.29		0.074	-1.75		0.025	-1.56		0.00047		0.29	1.22		0.078	1.24		0.83	1.02		0.59	-1.11		0.88	1.03		0.54	1.15		0.54		0.46
283	+	Heat shock protein [Medicago truncatula]	gi|357476131		0.0044	1.76		0.0099	2.35		0.061	1.56		4e-05		0.33	-1.23		0.62	1.18		0.26	1.46		0.32	1.08		0.68	1.05		0.7	-1.03		0.47		0.31
288	+	PREDICTED: luminal-binding protein 5 [Glycine max]	gi|356523657		0.058	-1.48		0.82	1.19		0.015	-2		0.054		0.36	-1.22		0.5	1.11		0.15	1.36		0.92	1.44		0.36	-1.21		0.6	-1.74		0.94		0.49
291	+	PREDICTED: V-type proton ATPase catalytic subunit A-like [Cicer arietinum]	gi|502149512		0.00067	1.59		0.0053	1.79		0.0025	1.4		1.9e-07		0.59	-1.07		0.02	1.25		0.061	1.33		0.46	1.06		0.21	1.1		0.67	1.04		0.044		0.19
293	M	Mix	gi|84468432 and gi|674244379		0.062	-1.34		0.0049	-1.69		0.22	-1.64		0.0016		0.56	-1.1		0.86	1.01		0.87	1.11		0.0029	-1.39		0.08	-1.21		0.18	1.15		0.28		0.67
298	-	Unidentified			0.00048	2.52		0.11	2.22		0.011	1.4		9.3e-06		0.91	1.04		0.057	1.24		0.33	1.2		0.64	-1.09		0.032	-1.44		0.14	-1.32		0.84		0.055
300	+	endoplasmic reticulum HSC70-cognate binding protein precursor [Glycine max]	gi|2642238		0.063	-1.65		0.0093	-2.08		0.084	-1.48		0.00024		0.95	-1.02		0.8	-1.04		0.83	-1.02		0.45	-1.29		0.73	1.07		0.19	1.38		0.62		0.5
301	+	PREDICTED: luminal-binding protein 5 [Glycine max]	gi|356523657		0.0019	-2.32		0.0083	-2.04		0.22	-1.45		4.7e-05		0.093	-1.32		0.24	-1.29		0.93	1.03		0.42	-1.16		0.27	1.24		0.1	1.44		0.3		0.19
302	+	Malic enzyme [Medicago truncatula]	gi|357520877		0.024	2.14		0.00017	2.68		0.00033	2.31		1.2e-07		0.45	-1.09		0.99	-1		0.43	1.09		0.46	1.14		0.64	1.07		0.65	-1.06		0.85		0.5
307	M	Mix	gi|657406120 and gi|357437769		0.99	-1.01		0.011	1.76		0.4	1.19		0.05		0.16	-1.39		0.48	-1.16		0.82	1.19		0.039	1.27		0.96	1.03		0.14	-1.24		0.74		0.26
308	+	Malic enzyme [Medicago truncatula]	gi|357520877		0.00068	2.36		0.0033	2.23		0.0007	1.89		1.6e-08		0.97	1.01		0.36	1.13		0.47	1.12		0.78	-1.05		0.51	-1.1		0.76	-1.05		0.9		0.56
316	+	Malic enzyme [Medicago truncatula]	gi|357520877		0.0032	1.75		0.0065	1.81		0.0037	1.5		5.8e-07		0.84	-1.02		0.32	1.13		0.32	1.15		0.9	1.02		0.85	-1.03		0.73	-1.04		0.75		0.52
317	+	Malic enzyme [Medicago truncatula]	gi|357520877		5e-05	2.33		0.0035	2.29		0.0025	2.42		1.6e-08		0.76	-1.03		0.67	1.11		0.57	1.14		0.57	-1.05		0.27	1.15		0.23	1.2		0.37		0.97
318	+	putative NADP-dependent malic enzyme [Capsicum chinense]	gi|171854655		3e-05	3.14		0.0028	2.9		0.0018	2.68		4.5e-09		0.67	1.14		0.28	1.24		0.67	1.09		0.83	1.05		0.78	1.06		0.96	1.01		0.65		0.82
323	-	Unidentified			0.0031	1.51		0.024	1.86		0.0078	1.91		1.3e-05		0.73	-1.03		0.57	-1.07		0.92	-1.04		0.0064	1.2		0.41	1.18		0.77	-1.02		0.92		0.53
326	-	Unidentified			0.0016	-1.57		0.013	-1.82		0.012	-1.63		2.2e-06		0.53	-1.06		0.092	-1.16		0.45	-1.09		0.1	-1.23		0.2	-1.21		0.98	1.02		0.11		0.72
332	-	Unidentified			0.36	1.18		0.17	1.37		0.11	-1.25		0.41		0.55	-1.07		0.95	1		0.53	1.08		0.66	1.08		0.08	-1.46		0.047	-1.58		0.2		0.062
341	+	PREDICTED: 2,3-bisphosphoglycerate-independent phosphoglycerate mutase-like [Cicer arietinum]	gi|502104660		1.2e-05	2.21		2.8e-05	2.19		0.0023	2.46		4.1e-10		0.71	1.02		0.52	-1.08		0.46	-1.1		0.9	1.01		0.75	1.03		0.84	1.02		0.77		0.59
346	+	2,3-bisphosphoglycerate-independent phosphoglycerate mutase [Medicago truncatula]	gi|357506805		0.0063	2.16		0.0062	2.99		0.0068	2.6		1.2e-06		0.42	-1.25		0.78	-1.05		0.71	1.19		0.59	1.1		0.37	1.14		0.81	1.03		0.84		0.59
350	+	PREDICTED: 2,3-bisphosphoglycerate-independent phosphoglycerate mutase-like [Cicer arietinum]	gi|502104660		1.7e-06	3.18		0.00032	2.94		5.7e-05	3.51		1.3e-12		0.6	1.09		0.62	1.08		0.96	-1.01		0.99	1.01		0.061	1.19		0.16	1.18		0.37		0.57
353	+	2,3-bisphosphoglycerate-independent phosphoglycerate mutase [Medicago truncatula]	gi|357506803		1.8e-06	3.47		0.00072	3.57		0.00023	3.51		3.5e-11		0.92	1.02		0.33	1.18		0.47	1.16		0.75	1.05		0.16	1.2		0.38	1.14		0.3		0.97
356	+	Poly(A)-binding protein [Medicago truncatula]	gi|357465579		0.066	1.98		0.33	1.31		0.38	1.2		0.028		0.63	1.42		0.55	1.32		0.97	-1.07		0.79	-1.06		0.31	-1.25		0.4	-1.17		0.89		0.62
359	+	TCP-1/cpn60 chaperonin family protein [Theobroma cacao]	gi|590709604		0.015	1.53		0.54	1.07		0.2	1.28		0.12		0.88	1.47		0.81	-1.03		0.82	-1.51		0.99	1.03		0.16	-1.23		0.35	-1.26		0.79		0.94
362	-	Unidentified			0.066	-2.07		0.084	-1.72		0.13	-1.67		0.0029		0.51	-1.11		0.45	-1.16		0.7	-1.05		0.94	1.09		0.99	1.07		0.95	-1.02		0.93		0.92
363	-	Unidentified			0.014	1.36		0.76	-1.05		0.084	1.57		0.13		0.8	1.41		0.54	-1.14		0.45	-1.62		0.91	-1.01		0.93	1.01		0.98	1.02		0.7		0.72
366	+	2-isopropylmalate synthase [Medicago truncatula]	gi|357445099		0.13	1.27		0.8	-1.06		0.047	1.5		0.072		0.5	1.52		0.67	-1.05		0.44	-1.6		0.37	1.13		0.28	1.13		1	-1		0.5		0.61
368	+	protein disulfide isomerase-like protein precursor [Glycine max]	gi|351722359		0.057	1.38		0.042	1.6		0.011	1.55		0.00018		0.38	-1.15		0.21	-1.23		0.69	-1.07		0.95	1.01		0.35	-1.1		0.61	-1.11		0.39		0.8
371	-	Unidentified			0.011	-1.52		0.028	-1.46		0.022	-1.91		1.7e-05		0.097	-1.33		0.79	-1.05		0.099	1.27		0.03	-1.28		0.12	-1.32		0.77	-1.03		0.033		0.29
373	-	Unidentified			0.024	1.62		0.0029	2.26		0.032	2.08		1.9e-05		0.88	1		0.69	-1.02		0.95	-1.02		0.027	1.4		0.26	1.26		0.45	-1.11		0.5		0.36
375	+	protein disulfide isomerase-like protein precursor [Glycine max]	gi|351722359		0.00038	2.15		0.074	2.11		0.00062	2.13		1.8e-05		0.77	1.01		0.02	1.18		0.4	1.17		0.82	-1.01		0.33	1.17		0.43	1.18		0.35		0.99
378	+	protein disulfide isomerase-like protein precursor [Glycine max]	gi|351722359		3e-05	2.74		0.0048	2.67		7e-05	2.6		1e-09		0.41	1.09		0.11	1.17		0.33	1.07		1	1.06		0.4	1.11		0.7	1.05		0.47		0.91
379	M	Mix	gi|351722359 and gi|590644498		0.0016	1.93		0.00071	2.12		0.0025	2.13		2e-08		0.78	-1.06		0.72	-1.07		0.82	-1.01		0.88	1.04		0.82	1.03		0.98	-1		0.97		0.89
380	+	rubisco subunit binding-protein beta subunit, rubb, putative [Ricinus communis]	gi|255564820		0.015	-1.44		0.96	1		0.0082	-1.51		0.00025		0.013	-1.38		0.99	1		0.013	1.38		0.62	1.04		0.7	-1.05		0.34	-1.1		0.15		0.014
381	-	Unidentified			0.97	-1.01		0.17	1.15		0.26	-1.13		0.87		0.19	-1.33		0.57	-1.14		0.25	1.17		0.35	-1.15		0.11	-1.28		0.086	-1.11		0.12		0.42
384	+	TCP-1/cpn60 chaperonin family protein [Medicago truncatula]	gi|657400924		0.14	-1.33		0.94	-1.01		0.094	-1.18		0.08		0.27	-1.27		0.4	-1.18		0.54	1.08		0.64	1.05		0.66	-1.04		0.35	-1.09		0.54		0.34
386	-	Unidentified			0.055	1.22		0.027	1.51		0.06	1.23		0.00037		0.53	-1.08		0.43	1.1		0.27	1.2		0.19	1.14		0.099	1.12		0.84	-1.02		0.39		0.3
387	-	Unidentified			0.067	1.25		0.0036	1.55		0.095	1.27		0.00011		0.3	-1.16		0.85	-1.03		0.48	1.13		0.28	1.07		0.9	-1.01		0.25	-1.08		0.88		0.31
391	M	Mix	gi|449458874 and gi|1706326		0.028	1.31		0.00033	1.7		0.005	1.48		3.8e-07		0.18	-1.22		0.61	-1.07		0.31	1.14		0.14	1.07		0.29	1.06		0.84	-1.01		0.56		0.16
392	+	Pentatricopeptide repeat-containing protein [Medicago truncatula]	gi|357513071		0.022	1.48		0.0037	1.99		0.046	1.64		2.3e-05		0.32	-1.2		0.58	1.14		0.19	1.37		0.26	1.12		0.21	1.26		0.51	1.13		0.21		0.42
393	M	Mix	gi|1706326 and gi|357519247		0.12	1.27		0.015	1.64		0.2	1.62		0.0019		0.17	-1.18		0.3	-1.13		0.82	1.04		0.55	1.09		0.76	1.13		0.96	1.04		0.93		0.5
394	-	Unidentified			0.19	1.44		0.016	2.58		0.38	1.29		0.0056		0.44	-1.19		0.76	1.25		0.41	1.49		0.2	1.5		0.63	1.12		0.35	-1.34		0.84		0.26
395	+	Glucose-6-phosphate isomerase [Medicago truncatula]	gi|357496261		0.00036	1.91		0.044	1.67		0.011	1.61		6.6e-06		0.86	1.09		0.89	1.04		0.94	-1.04		0.68	-1.05		0.25	-1.14		0.64	-1.08		0.88		0.8
409	+	PREDICTED: T-complex protein 1 subunit alpha-like [Cicer arietinum]	gi|502140465		0.23	1.18		0.0012	1.62		0.11	1.32		0.00048		0.072	-1.4		0.4	-1.18		0.42	1.19		0.79	-1.02		0.58	-1.05		0.64	-1.03		0.21		0.28
411	+	PREDICTED: probable mitochondrial-processing peptidase subunit beta-like [Glycine max]	gi|356567781		0.12	1.25		0.003	2.03		0.29	1.33		0.001		0.058	-1.51		0.46	-1.14		0.39	1.32		0.52	1.08		0.57	-1.08		0.37	-1.16		0.4		0.18
412	M	Mix	gi|15229866 and gi|357437181		0.45	1.07		0.037	1.49		0.047	1.43		0.0052		0.23	-1.28		0.46	-1.17		0.75	1.09		0.15	1.09		0.047	1.14		0.27	1.04		0.7		0.25
415	+	PREDICTED: T-complex protein 1 subunit zeta-like [Cucumis sativus]	gi|449447490		0.69	1.05		0.11	1.21		0.047	1.56		0.0082		0.68	-1.04		0.087	-1.27		0.23	-1.22		0.28	1.11		0.42	1.17		0.83	1.06		0.68		0.14
416	+	PREDICTED: T-complex protein 1 subunit eta-like [Glycine max]	gi|356554348		0.3	1.19		0.0067	1.77		0.029	1.58		0.00033		0.18	-1.39		0.33	-1.28		0.61	1.08		0.58	1.07		0.78	1.04		0.81	-1.03		0.49		0.22
419	-	Unidentified			0.95	1.01		0.017	1.61		0.94	-1.04		0.14		0.063	-1.44		0.93	1.04		0.2	1.5		0.45	1.11		0.94	-1		0.3	-1.12		0.51		0.1
422	+	putative rubisco subunit binding-protein alpha subunit [Trifolium pratense]	gi|84468288		0.0068	-1.68		0.5	-1.18		0.16	-1.39		0.0054		0.2	-1.3		0.61	-1.09		0.44	1.2		0.64	1.1		0.41	1.11		0.86	1.02		0.64		0.37
427	+	Ketol-acid reductoisomerase [Morus notabilis]	gi|587933613		5.6e-06	1.53		0.088	1.5		0.12	1.36		0.00042		0.11	1.2		0.23	1.29		0.81	1.08		0.49	1.17		0.24	1.15		0.97	-1.02		0.25		0.91
430	-	Unidentified			0.0094	1.59		0.077	1.41		0.011	1.82		4.9e-05		0.89	1.05		0.91	-1.01		0.83	-1.06		0.58	-1.07		0.5	1.13		0.28	1.21		0.81		0.61
431	+	RecName: Full=Linoleate 9S-lipoxygenase; AltName: Full=Lipoxygenase [Lens culinaris]	gi|585416		0.71	-1.05		0.011	1.53		0.29	-1.12		0.22		0.039	-1.3		0.83	1.02		0.011	1.32		0.18	1.23		0.69	-1.05		0.11	-1.3		0.96		0.0081
433	+	PREDICTED: d-3-phosphoglycerate dehydrogenase, chloroplastic-like isoform X1 [Cicer arietinum]	gi|502120417		0.14	1.19		0.069	1.31		0.13	1.15		0.004		0.81	1.02		0.36	1.13		0.4	1.11		0.42	1.12		0.19	1.09		0.94	-1.02		0.36		0.77
439	+	PREDICTED: d-3-phosphoglycerate dehydrogenase, chloroplastic-like isoform X1 [Cicer arietinum]	gi|502120417		0.033	1.28		0.44	1.11		0.15	1.33		0.014		0.38	1.12		0.95	1.01		0.51	-1.11		0.69	-1.03		0.75	1.05		0.59	1.08		0.93		0.58
445	+	mitochondrial processing peptidase beta subunit [Cucumis melo]	gi|12802327		0.0043	1.2		0.035	1.52		0.071	1.34		0.00042		0.1	-1.13		0.54	1.06		0.11	1.19		0.52	1.13		0.2	1.19		0.72	1.05		0.3		0.44
455	M	Mix	gi|9955321 and gi|397911877		0.00034	1.32		0.00051	1.95		0.00094	1.47		2.9e-09		0.0062	-1.25		0.46	1.05		0.012	1.31		0.12	1.18		0.027	1.16		0.91	-1.02		0.048		0.0033
458	+	adenosylhomocysteinase-like [Cicer arietinum]	gi|525314123		3.7e-05	2.71		0.0015	2.83		0.0018	2.53		2.6e-09		0.98	1.03		0.44	1.19		0.55	1.15		0.72	1.08		0.39	1.11		0.78	1.03		0.55		0.92
460	M	Mix	gi|525314123 and gi|429465362 and gi|94494355		0.014	1.59		0.011	2.22		0.067	1.57		5e-05		0.12	-1.42		0.8	1.04		0.064	1.47		0.76	-1.02		0.95	1.03		0.86	1.04		0.2		0.36
462	+	V-type proton ATPase subunit B 1 [Aegilops tauschii]	gi|475549052		0.0076	-1.4		0.055	-1.42		0.024	-1.52		8.5e-05		0.54	-1.07		0.59	1.06		0.37	1.13		0.45	-1.09		0.79	-1.03		0.77	1.06		0.54		0.83
463	M	Mix	gi|2500116 and gi|84468300		0.017	1.98		0.0013	2.21		0.0064	2.09		1.4e-06		0.95	-1.05		0.56	1.16		0.49	1.21		0.56	1.06		0.059	1.22		0.17	1.15		0.36		0.99
464	+	ATPase subunit 1 (mitochondrion) [Lotus japonicus]	gi|372450305		0.72	1.05		0.0081	2.02		0.093	1.28		0.0008		0.11	-1.34		0.17	-1.17		0.41	1.15		0.04	1.43		0.77	1.04		0.054	-1.37		0.74		0.012
465	+	ATPase alpha,F1	gi|357982		0.03	1.32		0.0034	1.71		0.11	1.27		4.8e-05		0.05	-1.29		0.5	1.1		0.02	1.43		0.91	-1		0.63	1.06		0.65	1.06		0.062		0.2
466	M	Mix	gi|404481694 and gi|84468300		0.0099	1.32		0.046	1.64		0.04	1.34		0.00031		0.43	-1.11		0.88	1.02		0.43	1.13		0.55	1.12		0.74	1.04		0.71	-1.08		0.9		0.47
467	+	putative adenosylhomocysteinase [Trifolium pratense]	gi|84468300		0.25	1.54		0.008	3.06		0.033	2.16		0.00023		0.16	-1.48		0.68	-1.08		0.36	1.37		0.31	1.34		0.36	1.29		0.82	-1.04		0.79		0.19
470	M	Mix	gi|297850406 and gi|3913031		0.001	-1.8		0.00095	-1.73		0.0019	-1.9		1.2e-08		0.43	1.09		0.066	1.35		0.12	1.24		0.14	1.13		0.019	1.28		0.25	1.13		0.0056		0.85
471	+	ATP synthase subunit beta [Medicago truncatula]	gi|357444609		5.3e-05	-2.27		0.0084	-2.24		0.00046	-2.68		1.2e-08		0.37	-1.12		0.78	1.05		0.35	1.18		0.46	-1.11		0.3	-1.13		1	-1.02		0.45		0.67
473	+	beta tubulin [Helicosporidium sp. ex Simulium jonesi]	gi|12247735		0.00019	-2.62		0.00016	-2.57		0.0065	-2.4		8.1e-09		0.88	1.02		0.64	1.07		0.75	1.05		0.49	1.04		0.65	1.17		0.79	1.12		0.75		0.99
475	-	Unidentified			0.43	-1.06		0.025	1.62		0.74	1.04		0.046		0.053	-1.32		0.42	-1.07		0.18	1.24		0.11	1.3		0.78	1.03		0.14	-1.26		0.95		0.012
476	+	ATP synthase subunit beta [Medicago truncatula]	gi|357444609		0.004	-2.11		0.0024	-2.2		0.00051	-2.23		3.8e-08		0.65	-1.08		0.46	1.12		0.28	1.21		0.52	-1.12		0.59	1.06		0.095	1.19		0.22		0.98
478	-	Unidentified			0.003	1.43		0.0034	1.76		0.12	1.37		0.0002		0.87	-1.01		0.99	1.02		0.92	1.03		0.098	1.22		0.81	-1.03		0.13	-1.25		0.47		0.38
479	+	ATP synthase subunit beta [Medicago truncatula]	gi|357444609		0.0023	-1.67		0.024	-1.53		0.0011	-1.96		4.1e-07		0.28	-1.17		0.82	1.03		0.22	1.21		0.49	-1.07		0.19	-1.14		0.62	-1.06		0.39		0.34
480	+	ATP synthase subunit beta [Medicago truncatula]	gi|357444609		0.87	1.02		0.2	-1.28		0.03	-2.34		0.0077		0.81	-1.02		0.32	1.46		0.3	1.49		0.089	-1.32		0.0026	-1.62		0.25	-1.23		0.49		0.031
486	+	PREDICTED: aldehyde dehydrogenase family 2 member B4, mitochondrial-like [Solanum lycopersicum]	gi|460380754		0.61	1.07		0.025	1.53		0.4	1.13		0.013		0.54	-1.09		0.79	1.03		0.43	1.12		0.03	1.32		0.6	1.08		0.11	-1.21		0.65		0.1
492	M	Mix	gi|502111700 and gi|357479787		0.066	1.7		0.0016	2.28		0.28	1.42		0.0012		0.24	-1.46		0.85	-1		0.47	1.45		0.56	-1.09		0.34	-1.21		0.61	-1.11		0.55		0.62
493	+	Serine hydroxymethyltransferase [Medicago truncatula]	gi|357518625		0.021	-1.53		0.44	1.32		0.0031	-1.5		0.07		0.31	-1.21		0.65	1.05		0.14	1.27		0.12	1.68		0.42	1.07		0.17	-1.57		0.64		0.034
500	+	Serine hydroxymethyltransferase [Medicago truncatula]	gi|357518625		0.035	1.39		0.002	1.78		0.011	1.31		4e-06		0.4	-1.12		0.27	1.14		0.062	1.28		0.26	1.14		0.45	1.07		0.5	-1.06		0.32		0.12
501	+	Calreticulin [Medicago truncatula]	gi|357441869		0.15	1.61		0.038	1.52		0.0043	1.68		0.0011		0.6	1.07		0.63	1.01		0.83	-1.06		0.93	1		0.74	1.05		0.75	1.05		0.74		0.77
502	M	Mix	gi|502111700 and gi|348652805		0.34	-1.18		0.3	-1.14		0.034	-1.41		0.014		0.2	-1.21		0.89	1.02		0.13	1.24		0.37	-1.17		0.32	-1.16		0.9	1		0.25		0.59
503	M	Mix	gi|389548690 and gi|357462811		0.038	1.58		0.0016	2.62		0.074	1.78		2.8e-05		0.31	-1.25		0.85	-1.01		0.47	1.24		0.054	1.32		0.77	1.11		0.28	-1.19		0.99		0.2
504	+	H+-transporting two-sector ATPase family protein [Populus trichocarpa]	gi|224099437		0.22	-1.37		.	1.86		0.12	1.67		.		0.11	-1.38		0.17	-1.25		0.45	1.11		.	1.84		0.24	1.83		.	-1.01		.		.
512	+	RecName: Full=Tubulin beta chain; AltName: Full=Beta-tubulin	gi|1351202		0.088	-1.38		0.064	-1.53		0.026	-1.79		0.00062		0.23	-1.31		0.73	-1.07		0.35	1.23		0.019	-1.46		0.088	-1.39		0.92	1.05		0.063		0.5
513	M	Mix	gi|357491785 and gi|334183856		0.007	1.43		0.0014	1.89		0.0081	1.88		1.2e-06		0.78	-1.03		0.68	1.11		0.52	1.15		0.005	1.28		0.0067	1.45		0.25	1.14		0.087		0.26
517	+	ribulose-1,5-bisphosphate carboxylase/oxygenase large subunit, partial (chloroplast) [Aegopodium podagraria]	gi|1292960		0.73	1.06		0.3	1.26		0.34	1.25		0.15		0.95	-1.01		0.7	-1.05		0.66	-1.04		0.49	1.18		0.55	1.12		0.88	-1.05		0.84		0.75
522	+	PREDICTED: pyruvate kinase, cytosolic isozyme-like [Cicer arietinum]	gi|502143456		0.049	1.67		.	2.9		0.064	1.83		.		.	-1.68		0.37	-1.22		.	1.38		0.91	1.03		0.32	-1.11		0.36	-1.15		.		.
527	+	phosphopyruvate hydratase [Medicago truncatula]	gi|657379823		0.0036	1.64		0.011	1.77		0.06	1.66		0.00019		0.18	-1.15		0.75	1.14		0.39	1.31		0.6	-1.06		0.51	1.15		0.35	1.22		0.31		0.97
528	+	PREDICTED: enolase-like [Cicer arietinum]	gi|502111700		0.054	1.91		0.00074	2.06		0.032	1.69		2e-05		0.62	-1.1		0.7	1.17		0.33	1.29		0.9	-1.02		0.77	1.04		0.65	1.06		0.53		0.83
529	M	Mix	gi|33325767 and gi|502171058		0.81	-1.04		0.045	1.48		0.13	1.25		0.11		0.089	-1.48		0.47	-1.15		0.12	1.29		0.75	1.04		0.5	1.13		0.54	1.09		0.35		0.23
530	+	catalase dismutase, partial [Populus x canadensis]	gi|378724814		0.31	1.36		0.018	3.91		0.089	1.6		0.0014		0.55	-1.08		0.82	-1.02		0.78	1.05		0.084	2.68		0.62	1.15		0.18	-2.32		0.13		0.07
533	+	Tubulin beta chain [Medicago truncatula]	gi|357469067		0.0014	-1.89		0.0018	-2.14		0.00028	-2.13		6e-09		0.66	1.05		0.51	1.08		0.83	1.03		0.61	-1.08		0.77	-1.05		0.73	1.03		0.91		0.73
534	+	PREDICTED: enolase-like [Cicer arietinum]	gi|502111700		0.0029	1.39		0.016	1.45		0.028	1.42		1.4e-05		0.82	-1.02		0.42	-1.08		0.53	-1.06		0.92	1.02		0.52	-1.06		0.57	-1.08		0.51		0.98
536	+	catalase [Vicia faba]	gi|380005614		.	1.3		0.012	2.56		0.013	1.63		0.00016		.	-1.31		.	1.15		0.062	1.51		.	1.5		.	1.44		0.78	-1.04		0.14		0.075
537	+	PREDICTED: enolase-like [Cicer arietinum]	gi|502111700		1.8e-05	3.23		0.0014	3.54		0.0012	2.69		1.2e-09		0.6	-1.06		0.38	1.24		0.32	1.31		0.91	1.03		0.66	1.03		0.87	1		0.48		0.6
538	+	enolase [Glycine max]	gi|351724891		0.0061	1.78		0.018	1.92		0.0033	2.12		3.9e-06		0.84	-1.01		0.61	-1.07		0.89	-1.06		0.74	1.07		0.61	1.11		0.86	1.04		1		0.82
539	+	enolase [Glycine max]	gi|351724891		0.00041	1.75		0.00099	1.97		0.0042	1.9		2.3e-08		0.67	-1.03		0.89	-1		0.91	1.03		0.52	1.1		0.55	1.08		0.94	-1.01		0.93		0.77
540	+	PREDICTED: enolase-like [Cicer arietinum]	gi|502111700		0.0023	1.48		0.0021	1.6		0.0024	1.75		7.3e-08		0.9	-1.01		0.49	-1.08		0.57	-1.06		0.38	1.07		0.33	1.1		0.8	1.03		0.92		0.48
541	+	PREDICTED: enolase-like [Cicer arietinum]	gi|502171058		0.013	1.29		0.0056	1.58		0.025	1.35		8.4e-06		0.53	-1.07		0.21	-1.13		0.72	-1.06		0.075	1.14		0.34	-1.09		0.045	-1.23		0.15		0.29
542	+	ribulose-1,5-bisphosphate carboxylase/oxygenase large subunit [Hibbertia echiifolia]	gi|289599692		0.37	1.07		0.016	1.61		0.46	1.1		0.0045		0.1	-1.28		0.46	-1.08		0.21	1.19		0.17	1.17		0.57	-1.05		0.16	-1.23		0.67		0.038
544	-	Unidentified			7.3e-05	-1.68		0.038	-1.89		0.051	-1.82		3.2e-05		0.45	1.1		0.11	-1.26		0.12	-1.38		0.72	-1.03		0.0053	-1.36		0.42	-1.32		0.056		0.76
545	+	alpha-tubulin [Cymbidium faberi]	gi|344690628		6.2e-06	-2.85		2.8e-05	-2.66		7.6e-07	-3.28		1.3e-15		0.89	-1		0.29	1.07		0.31	1.08		0.58	1.07		0.4	-1.07		0.17	-1.15		0.82		0.18
546	+	PREDICTED: enolase-like [Cicer arietinum]	gi|502111700		0.0052	2.43		0.00021	2.82		0.00044	2.49		3.4e-09		0.37	-1.14		0.94	1.02		0.39	1.16		0.82	1.02		0.71	1.05		0.82	1.03		0.67		0.69
547	+	PREDICTED: enolase-like [Cicer arietinum]	gi|502111700		1.9e-05	4.44		0.00024	4.94		0.00016	4.88		9.6e-12		0.86	-1		0.55	1.17		0.55	1.17		0.47	1.11		0.075	1.28		0.28	1.16		0.31		0.83
549	+	Alpha-tubulin [Medicago truncatula]	gi|357518895		4.1e-06	-2.43		0.00021	-2.27		1.8e-05	-2.46		2.8e-13		0.14	-1.14		0.85	-1.01		0.2	1.12		0.48	-1.06		0.66	-1.03		0.7	1.03		0.21		0.76
550	+	Abscisic acid stress ripening protein [Medicago truncatula]	gi|357443641		0.019	1.37		0.011	2		0.0084	1.59		9.6e-06		0.31	-1.14		0.63	-1.06		0.52	1.08		0.24	1.28		0.48	1.1		0.46	-1.16		0.9		0.2
551	+	PREDICTED: gamma aminobutyrate transaminase 3, chloroplastic-like isoform X1 [Glycine max]	gi|571491743		0.16	1.22		0.0078	1.8		0.29	1.16		0.00089		0.15	-1.28		0.53	1.12		0.096	1.43		0.24	1.16		0.58	1.07		0.45	-1.09		0.39		0.069
552	+	serine hydroxymethyltransferase, putative [Ricinus communis]	gi|255557552		0.076	1.23		0.0032	1.88		0.01	1.55		6.2e-06		0.28	-1.18		0.51	-1.08		0.46	1.1		0.0079	1.29		0.26	1.17		0.33	-1.1		0.88		0.054
553	+	Alpha-tubulin [Medicago truncatula]	gi|357518895		0.00011	-1.51		0.0065	-1.46		0.00016	-1.75		2.1e-09		0.34	-1.08		0.35	1.06		0.18	1.15		0.49	-1.04		0.19	-1.09		0.53	-1.04		0.42		0.18
555	-	Unidentified			0.0095	1.37		0.021	1.52		0.012	1.32		1.4e-05		0.53	-1.07		0.79	1.03		0.43	1.1		0.81	1.04		0.87	-1.01		0.72	-1.05		0.92		0.63
557	+	PREDICTED: enolase-like [Cicer arietinum]	gi|502111700		0.61	-1.04		0.042	2.13		0.096	1.52		0.0091		0.32	-1.19		0.32	-1.25		0.81	-1.05		0.058	1.87		0.1	1.27		0.16	-1.47		0.35		0.076
559	+	alpha-tubulin [Trifolium repens]	gi|37789885		0.00084	-4.32		0.011	-2.31		1.1e-05	-3.8		2.1e-09		0.99	1.02		0.95	1.01		0.98	-1.01		0.11	1.9		0.45	1.14		0.069	-1.66		0.06		0.059
564	+	eukaryotic translation initiation factor 5A4 [Camellia sinensis]	gi|357973570		0.0044	1.62		0.025	1.49		0.011	1.32		8.8e-06		0.65	-1.07		0.21	1.15		0.14	1.23		0.12	-1.16		0.45	-1.06		0.34	1.09		0.15		0.4
568	-	Unidentified			0.051	-1.43		.	-1.6		4e-05	-1.87		.		0.31	1.23		0.88	-1.03		0.22	-1.27		.	1.1		0.015	-1.35		.	-1.48		.		.
569	+	RAD23-like protein [Arabidopsis thaliana]	gi|30409726		0.055	-1.38		0.0048	-2.03		0.0021	-1.65		2.4e-06		0.56	1.09		0.72	-1.04		0.42	-1.13		0.091	-1.36		0.13	-1.25		0.39	1.08		0.32		0.14
570	-	Unidentified			0.049	-1.42		0.0035	-2.24		0.0084	-2.06		6.8e-06		0.74	1.06		0.89	-1.04		0.61	-1.11		0.024	-1.48		0.032	-1.51		0.97	-1.02		0.15		0.087
571	+	S-adenosylmethionine synthetase [Medicago truncatula]	gi|357511493		0.043	1.81		0.0062	1.66		0.13	1.31		0.0002		0.92	-1.01		0.23	1.48		0.13	1.49		0.53	-1.09		0.45	1.08		0.061	1.18		0.088		0.49
573	+	alpha-tubulin [Gossypium hirsutum]	gi|134035506		0.02	-1.83		0.057	-2.74		0.0017	-2.66		1.2e-05		0.69	1.16		0.41	1.14		0.82	-1.01		0.22	-1.3		0.17	-1.27		0.94	1.02		0.86		0.32
575	+	PREDICTED: enolase-like [Cicer arietinum]	gi|502171058		0.00016	1.71		0.11	1.53		0.0023	1.6		0.00026		0.79	1.2		0.37	1.1		0.99	-1.1		0.52	1.08		0.78	1.03		0.67	-1.05		0.85		0.97
577	+	26S proteasome regulatory particle triple-A ATPase subunit3 [Oryza sativa Japonica Group]	gi|17298145		0.044	1.45		0.0073	1.52		0.011	1.46		7.2e-05		0.8	-1.06		0.68	1.08		0.38	1.15		0.82	-1.01		0.24	1.09		0.19	1.1		0.41		0.96
579	+	putative phosphogluconate dehydrogenase [Oryza sativa Japonica Group]	gi|55295906		0.018	1.37		0.011	1.89		0.00094	2.31		5.2e-07		0.15	-1.3		0.092	-1.33		0.95	-1.02		0.61	1.06		0.041	1.27		0.15	1.2		0.49		0.034
580	+	PREDICTED: 6-phosphogluconate dehydrogenase, decarboxylating-like isoform 1 [Brachypodium distachyon]	gi|357110692		0.0068	1.56		0.001	1.91		0.0028	1.58		9.8e-08		0.35	-1.17		0.33	1.13		0.053	1.33		0.39	1.05		0.11	1.15		0.31	1.1		0.057		0.33
584	-	Unidentified			0.35	1.18		0.019	1.7		0.13	1.39		0.0036		0.055	-1.21		0.6	-1.07		0.71	1.12		0.33	1.19		0.59	1.1		0.63	-1.09		1		0.36
585	M	Mix	gi|474050479 and gi|42408797		0.52	1.12		0.064	1.8		0.068	1.6		0.0066		0.13	-1.46		0.56	-1.12		0.6	1.31		0.7	1.1		0.11	1.28		0.33	1.16		0.52		0.32
586	+	elongation factor 1-gamma [Oryza sativa Japonica Group]	gi|169244489		0.033	1.56		0.11	1.73		0.055	1.63		0.0013		0.54	-1.09		0.85	1.1		0.56	1.2		0.92	1.02		0.42	1.14		0.51	1.13		0.59		0.94
592	-	Unidentified			0.0013	2.31		0.00052	2.6		0.0002	1.99		9e-09		0.6	-1.08		0.84	-1.03		0.66	1.05		0.73	1.04		0.046	-1.19		0.056	-1.24		0.55		0.27
594	+	PREDICTED: elongation factor 1-gamma-like [Malus domestica]	gi|658007990		0.11	1.43		0.15	1.5		0.064	1.46		0.0044		0.61	1.15		0.6	1.15		1	1		0.47	1.21		0.29	1.18		0.94	-1.02		0.52		0.96
595	+	elongation factor 1-gamma [Oryza sativa Japonica Group]	gi|169244489		0.011	2.33		0.03	2.16		0.024	2		4.6e-05		0.87	1.12		0.63	1.21		0.81	1.08		0.76	1.04		0.85	1.04		0.97	1		0.9		0.94
598	+	Elongation factor 1-gamma [Medicago truncatula]	gi|357445247		0.00015	2.64		0.0074	2.89		0.0035	2.55		1.7e-07		0.88	1.07		0.54	1.23		0.62	1.15		0.36	1.17		0.17	1.19		0.8	1.02		0.57		0.8
599	+	PREDICTED: elongation factor 1-gamma-like [Citrus sinensis]	gi|568848872		0.0017	2.27		0.056	1.96		0.017	2.17		2.6e-05		0.55	1.31		0.36	1.21		0.98	-1.08		0.64	1.13		0.61	1.16		0.95	1.02		0.63		0.94
601	+	elongation factor 1 gamma, putative [Ricinus communis]	gi|255570962		0.098	1.57		5.7e-05	1.84		0.0025	1.73		7e-06		0.58	1.07		0.43	1.13		0.63	1.06		0.18	1.25		0.22	1.25		0.89	-1		0.15		0.71
604	+	elongation factor-1 alpha [Nicotiana paniculata]	gi|3869088		0.023	-2.17		0.073	-1.83		0.017	-1.96		0.00015		0.98	-1.03		0.65	-1.16		0.68	-1.12		0.45	1.15		0.83	-1.05		0.28	-1.21		0.65		0.88
605	+	PREDICTED: elongation factor 1-alpha-like [Pyrus x bretschneideri]	gi|694353780		0.013	-2.24		0.031	-2.37		0.0052	-2.4		1e-05		0.89	1.03		0.86	-1.06		0.76	-1.09		0.9	-1.03		0.46	-1.14		0.58	-1.11		0.8		0.96
608	+	PREDICTED: elongation factor 1-alpha-like isoform 1 [Glycine max]	gi|356570229		0.017	-2.18		0.055	-2.31		0.003	-2.5		2.6e-05		0.82	-1.07		0.81	-1.07		0.98	-1		0.61	-1.13		0.4	-1.23		0.95	-1.09		0.76		0.94
610	+	PREDICTED: elongation factor 1-alpha-like isoform 1 [Glycine max]	gi|356570229		0.0069	-2.23		0.061	-2.01		0.0054	-2.11		1.4e-05		0.84	-1.06		0.86	-1.06		0.94	1		0.84	1.04		0.91	-1		0.8	-1.05		0.98		0.95
611	M	Mix	gi|502090152 and gi|413956805		0.036	-1.55		0.019	-2.07		0.011	-1.83		2.6e-05		0.42	1.11		0.97	-1		0.37	-1.11		0.36	-1.2		0.23	-1.18		0.83	1.02		0.78		0.36
612	+	PREDICTED: 26S protease regulatory subunit 6A homolog A-like [Cucumis sativus]	gi|449528343		0.00059	1.47		0.93	1.05		0.48	1.09		0.036		0.018	1.2		0.36	1.1		0.49	-1.09		0.33	-1.17		0.079	-1.22		0.89	-1.05		0.69		0.1
619	+	PREDICTED: elongation factor 1-alpha-like [Pyrus x bretschneideri]	gi|694353780		0.006	2.09		0.0018	3.15		0.0026	2.31		1.2e-07		0.35	-1.25		0.77	-1.04		0.54	1.21		0.063	1.2		0.3	1.06		0.057	-1.13		0.95		0.27
624	+	S-adenosylmethionine synthetase, partial [Populus trichocarpa]	gi|403327811		0.11	1.31		0.41	-1.22		0.89	-1.07		0.64		0.093	1.32		0.87	1.12		0.43	-1.18		0.5	-1.21		0.3	-1.26		0.71	-1.04		0.86		0.34
627	-	Unidentified			0.053	-1.61		0.0068	-1.67		0.27	-1.25		0.00062		0.3	-1.19		0.26	-1.34		0.47	-1.12		0.16	-1.24		0.75	-1.04		0.28	1.19		0.23		0.35
628	-	Unidentified			0.45	1.54		0.29	1.45		0.045	1.65		0.039		0.55	1.43		0.34	-1.04		0.37	-1.49		0.46	1.35		0.84	1.03		0.36	-1.31		0.32		0.97
629	-	Unidentified			0.046	-2.18		0.19	-1.62		0.092	-2.51		0.0054		0.022	-1.68		0.29	-1.25		0.17	1.34		0.61	-1.25		0.37	-1.44		0.96	-1.15		0.28		0.82
630	+	S-adenosylmethionine synthetase 1 [Aegilops tauschii]	gi|475568681		0.15	-1.26		0.027	-1.45		0.16	-1.47		0.0076		0.41	1.09		0.33	1.27		0.56	1.17		0.85	-1.05		0.64	1.1		0.56	1.16		0.45		0.85
631	+	PREDICTED: S-adenosylmethionine synthase-like [Cicer arietinum]	gi|502112841		0.11	-1.51		0.12	-1.37		0.014	-1.68		0.0014		0.81	-1.1		0.4	1.16		0.042	1.28		0.86	1		0.8	1.04		0.78	1.04		0.5		0.76
636	M	Mix	gi|609557 and gi|2511541		.	1.23		0.026	2.36		0.00019	1.87		.		.	-2.02		.	-1.48		0.069	1.36		0.82	-1.05		0.8	1.03		0.52	1.08		.		.
637	+	putative DNA binding protein [Trifolium pratense]	gi|84468322		0.017	1.25		0.03	1.47		0.052	1.32		0.00019		0.45	1.07		0.32	1.12		0.69	1.05		0.14	1.26		0.11	1.19		0.76	-1.06		0.14		0.65
638	-	Unidentified			0.039	-1.39		0.22	-1.5		0.0016	-2.53		0.00015		0.37	1.21		0.064	1.11		0.8	-1.09		0.6	1.13		0.1	-1.63		0.092	-1.85		0.079		0.075
640	+	S-adenosylmethionine synthetase-2 [Pisum sativum]	gi|37051117		0.23	-1.23		0.25	-1.2		0.022	-1.45		0.0057		0.98	-1.01		0.27	1.14		0.12	1.15		0.98	1.02		0.79	-1.03		0.85	-1.05		0.83		0.59
643	-	Unidentified			0.054	-1.28		0.023	-1.63		0.0051	-1.77		1.7e-05		0.7	1.07		0.47	-1.1		0.39	-1.18		0.11	-1.19		0.0072	-1.52		0.03	-1.28		0.026		0.17
648	M	Mix	gi|400246 and gi|357443641 and gi|357460311		0.0094	1.73		0.38	1.26		0.21	1.47		0.0098		0.76	1.03		0.41	-1.24		0.37	-1.28		0.11	-1.33		0.04	-1.46		0.72	-1.09		0.15		0.55
651	+	Eukaryotic initiation factor 4A [Medicago truncatula]	gi|357449913		0.082	-1.62		0.11	-1.29		0.013	-2.01		0.00068		0.11	-1.37		0.47	-1.17		0.33	1.18		0.9	-1.09		0.28	-1.45		0.2	-1.33		0.26		0.36
652	+	S-adenosylmethionine synthetase [Chlamydomonas reinhardtii]	gi|2454484		0.00066	-1.85		0.1	-1.24		0.011	-1.48		3.9e-06		0.57	-1.07		0.84	1.03		0.45	1.09		0.001	1.39		0.06	1.28		0.35	-1.09		0.18		0.046
657	+	PREDICTED: eukaryotic initiation factor 4A-2 [Vitis vinifera]	gi|225442221		0.023	1.74		0.0054	1.55		0.29	1.15		0.0002		0.34	1.16		0.13	1.34		0.35	1.15		0.72	1.03		0.5	-1.13		0.17	-1.17		0.52		0.15
664	+	Abscisic acid stress ripening protein [Medicago truncatula]	gi|357443641		8.7e-05	3.65		0.0051	2.17		0.001	2.65		2.6e-09		0.65	1.08		0.37	-1.15		0.27	-1.24		0.045	-1.56		0.012	-1.59		0.99	-1.02		0.044		0.11
665	+	PREDICTED: 26S protease regulatory subunit 6A homolog [Cicer arietinum]	gi|502117112		0.0034	2.29		0.071	1.78		0.022	1.82		3.9e-05		0.17	-1.48		0.27	-1.33		0.63	1.11		0.013	-1.91		0.0081	-1.68		0.52	1.13		0.0066		0.63
667	+	citrate synthase-like protein [Arabidopsis thaliana]	gi|7076763		0.0051	1.59		0.004	1.76		0.013	1.58		1.4e-06		0.52	1.07		0.84	1.04		0.75	-1.03		0.25	1.18		0.75	1.03		0.37	-1.14		0.41		0.86
669	+	PREDICTED: actin-101-like [Glycine max]	gi|356558578		0.00052	2.42		0.16	1.57		0.013	1.89		5.6e-05		0.29	-1.25		0.07	-1.5		0.63	-1.2		0.014	-1.93		0.0013	-1.92		0.83	1		0.0038		0.33
680	-	Unidentified			0.7	1.02		0.045	2.29		0.35	1.46		0.022		0.57	1.08		0.18	1.14		0.68	1.05		0.064	2.42		0.12	1.62		0.5	-1.49		0.053		0.11
682	+	RecName: Full=Isocitrate dehydrogenase [NADP], chloroplastic; Short=IDH; AltName: Full=IDP; AltName: Full=NADP(+)-specific ICDH; AltName: Full=Oxalosuccinate decarboxylase; Flags: Precursor	gi|2497259		0.071	1.34		0.089	1.31		0.045	1.39		0.0011		0.77	1.06		0.48	1.11		0.76	1.04		0.65	1.04		0.32	1.15		0.4	1.11		0.46		0.98
684	+	PREDICTED: GDP-mannose 3,5-epimerase-like isoform X1 [Cicer arietinum]	gi|657404279		0.08	1.28		0.081	1.68		0.037	1.66		0.00091		0.23	-1.27		0.46	-1.1		0.55	1.15		0.85	1.03		0.51	1.17		0.62	1.13		0.61		0.49
685	+	citrate synthase-like protein [Arabidopsis thaliana]	gi|7076763		0.01	1.3		0.31	1.27		0.036	1.5		0.0032		0.54	1.13		0.53	-1.07		0.33	-1.21		0.71	1.1		0.65	1.08		1	-1.02		0.68		0.72
687	+	Isocitrate dehydrogenase [Medicago truncatula]	gi|357491797		0.64	1.06		0.0065	1.74		0.14	1.2		0.0019		0.058	-1.51		0.19	-1.2		0.12	1.25		0.43	1.09		0.58	-1.06		0.22	-1.16		0.21		0.028
694	+	RecName: Full=Isocitrate dehydrogenase [NADP], chloroplastic; Short=IDH; AltName: Full=IDP; AltName: Full=NADP(+)-specific ICDH; AltName: Full=Oxalosuccinate decarboxylase; Flags: Precursor	gi|2497259		0.0011	2.19		0.0057	2.74		0.00081	2.23		1.2e-07		0.57	-1.11		0.52	1.1		0.33	1.22		0.19	1.12		0.36	1.12		0.93	-1		0.57		0.47
696	+	PREDICTED: actin-101-like [Glycine max]	gi|356558578		0.0028	2.05		0.0088	1.6		0.0015	1.71		2.3e-07		0.47	1.07		0.92	-1.01		0.42	-1.08		0.34	-1.2		0.29	-1.21		0.99	-1.01		0.59		0.39
697	+	actin, partial [Glycine max]	gi|1498334		0.1	-1.45		0.00018	-1.52		0.03	-1.64		0.00012		0.7	-1.09		0.82	1.05		0.49	1.15		0.34	-1.15		0.67	-1.08		0.57	1.07		0.63		0.86
700	+	PREDICTED: actin-101-like [Glycine max]	gi|356558578		0.0038	-1.94		0.0043	-1.89		0.003	-2.24		2.6e-07		0.77	1.05		0.65	1.07		0.89	1.02		0.55	1.08		0.63	-1.08		0.32	-1.16		0.76		0.65
704	+	PREDICTED: LOW QUALITY PROTEIN: elongation factor 1-alpha-like [Cucumis sativus]	gi|449508682		0.52	1.28		0.81	-1.2		0.73	1.02		0.64		0.44	1.39		0.69	1.13		0.6	-1.23		0.82	-1.1		0.71	-1.1		1	-1		0.87		0.73
706	+	PREDICTED: actin-101-like [Glycine max]	gi|356558578		0.017	-1.63		0.0076	-1.72		0.0069	-1.84		4.1e-06		0.97	-1		0.61	1.08		0.6	1.08		0.56	-1.06		0.67	-1.04		0.99	1.01		0.92		0.77
707	M	Elongation factor Tu [Medicago truncatula] / actin [Nicotiana tabacum]	gi|357461757 and gi|50058115		0.94	1.1		0.019	-1.83		0.7	1.05		0.29		0.25	1.44		0.72	1.08		0.25	-1.34		0.81	-1.4		0.96	1.03		0.86	1.44		0.88		0.68
713	+	PREDICTED: actin-101-like [Glycine max]	gi|356558578		0.065	1.46		0.47	1.13		0.055	1.57		0.0086		0.23	1.38		1	1		0.31	-1.38		0.63	1.08		0.64	1.08		0.96	1.01		0.36		0.56
716	-	Unidentified			0.85	1.07		0.011	1.58		0.79	1.06		0.061		0.012	-1.34		0.54	1.04		0.0057	1.4		0.58	1.11		0.82	1.04		0.71	-1.07		0.48		0.11
717	-	Unidentified			0.0017	2.71		0.023	1.98		0.003	2.55		6.3e-07		0.98	1		0.46	-1.16		0.41	-1.16		0.17	-1.37		0.31	-1.24		0.68	1.11		0.38		0.47
718	+	PREDICTED: actin-101-like [Glycine max]	gi|356558578		0.0068	1.57		0.13	1.29		0.023	1.28		0.00019		0.067	1.41		0.0024	1.44		0.78	1.02		0.27	1.16		0.21	1.17		0.91	1.01		0.011		0.46
722	-	Unidentified			0.2	2.01		0.3	2.48		0.09	2.02		0.021		0.78	1.02		0.93	1.04		0.88	1.02		0.98	1.25		0.76	1.04		0.86	-1.21		0.97		0.97
723	-	Unidentified			0.048	-1.58		0.78	1.18		0.41	-1.27		0.18		0.19	-1.31		0.68	-1.07		0.57	1.22		0.33	1.42		0.65	1.15		0.6	-1.23		0.99		0.35
724	+	PREDICTED: transaldolase-like [Glycine max]	gi|356527464		0.00019	2.05		0.012	1.55		0.0044	2.07		1.1e-07		0.47	1.11		0.97	1.01		0.53	-1.1		0.087	-1.19		0.99	1.01		0.24	1.21		0.88		0.24
726	+	Obg-like ATPase [Medicago truncatula]	gi|357448527		0.068	1.36		0.0034	1.64		0.0048	1.42		7.6e-06		0.15	-1.13		0.21	-1.12		0.92	1.01		0.65	1.07		0.63	-1.07		0.29	-1.14		0.49		0.42
727	-	Unidentified			0.42	1.4		0.34	1.26		0.063	1.51		0.036		0.19	-1.49		0.12	-1.68		0.7	-1.12		0.18	-1.66		0.12	-1.56		0.66	1.07		0.04		0.84
728	+	monodehydroascorbate reductase [Medicago sativa]	gi|369726464		0.006	1.7		0.01	1.76		0.19	1.26		6e-05		0.88	-1.03		0.052	1.55		0.041	1.6		0.93	1		0.29	1.14		0.36	1.14		0.02		0.25
732	-	Unidentified			0.34	-1.2		0.016	-1.45		0.066	-1.76		0.0016		0.6	1.07		0.58	1.1		0.88	1.03		0.35	-1.13		0.18	-1.33		0.37	-1.18		0.65		0.24
738	+	actin, partial [Glycine max]	gi|1498334		0.11	-1.86		0.15	-1.2		0.64	-1.14		0.076		0.27	1.24		0.98	1.01		0.33	-1.23		0.066	1.91		0.24	1.64		0.55	-1.16		0.14		0.47
742	M	LL-diaminopimelate aminotransferase [Medicago truncatula] / PREDICTED: elongation factor Tu, mitochondrial-like [Cucumis sativus]	gi|357476071 and gi|449436569		0.098	1.69		0.0078	2.13		0.18	1.48		0.0012		0.97	-1.06		0.97	1.01		0.93	1.07		0.41	1.19		0.49	-1.12		0.2	-1.34		0.71		0.79
745	+	PREDICTED: LOW QUALITY PROTEIN: elongation factor Tu, mitochondrial-like [Cicer arietinum]	gi|502109411		0.0098	1.52		0.0068	1.69		0.071	1.58		6.1e-05		0.63	-1.08		0.35	-1.18		0.51	-1.1		0.87	1.03		0.35	-1.13		0.37	-1.17		0.28		0.92
748	M	Mix			0.23	1.42		0.042	2.93		0.34	1.29		0.0051		0.52	-1.31		0.75	1.11		0.39	1.45		0.13	1.58		0.99	1.01		0.12	-1.56		0.94		0.19
751	+	PREDICTED: T-complex protein 1 subunit alpha-like [Cicer arietinum]	gi|502140465		0.0043	1.95		0.037	2.65		0.016	1.55		0.00022		0.16	-1.68		0.34	-1.13		0.17	1.48		0.12	-1.23		0.034	-1.42		0.19	-1.16		0.1		0.19
754	M	Mix	gi|514736052 and gi|502090152		0.023	1.68		0.012	1.68		0.036	1.97		8e-05		0.82	-1.06		0.96	-1.02		0.84	1.04		0.66	-1.06		0.7	1.15		0.54	1.21		0.78		0.88
756	-	Unidentified			0.011	2.82		0.021	2.36		0.087	2.94		7.2e-05		0.66	1.12		0.72	-1.17		0.43	-1.31		0.8	-1.07		0.73	-1.12		0.91	-1.05		0.74		0.79
760	+	PREDICTED: transaldolase-like [Glycine max]	gi|356527464		0.00026	3.91		0.0037	3.38		0.0014	3.12		9.1e-09		0.98	1.02		0.96	1.01		0.99	-1.01		0.59	-1.13		0.32	-1.24		0.73	-1.1		0.76		0.8
763	-	Unidentified			0.073	1.61		0.036	1.66		0.39	1.28		0.0094		0.61	-1.12		0.49	1.32		0.37	1.47		0.56	-1.08		0.94	1.05		0.58	1.13		0.47		0.79
764	+	monodehydroascorbate reductase [Medicago sativa]	gi|369726464		0.03	2.05		0.042	1.61		0.22	1.58		0.0016		0.51	-1.22		0.21	-1.52		0.32	-1.25		0.088	-1.55		0.057	-1.98		0.34	-1.28		0.022		0.67
769	+	PREDICTED: formate dehydrogenase 1, mitochondrial-like [Cicer arietinum]	gi|502090619		0.025	1.66		0.065	1.77		0.0094	1.53		0.0002		0.85	-1.04		0.97	-1.02		0.79	1.02		0.98	1.03		0.53	-1.1		0.71	-1.13		0.95		0.88
772	+	aspartate aminotransferase [Securigera parviflora]	gi|15825499		0.029	1.75		0.0024	1.89		0.00064	1.75		1.3e-06		0.64	1.06		0.63	-1.08		0.21	-1.14		0.45	1.14		0.77	-1.08		0.15	-1.24		0.27		0.89
777	+	PREDICTED: phosphoglycerate kinase, cytosolic-like [Glycine max]	gi|356557030		0.049	1.29		0.057	1.2		0.021	1.63		0.00027		0.86	-1.01		0.5	-1.08		0.56	-1.07		0.5	-1.08		0.25	1.17		0.061	1.27		0.72		0.16
782	+	Phosphoglycerate kinase [Medicago truncatula]	gi|357451631		0.0036	1.69		0.099	1.44		0.0054	1.82		2.1e-05		0.36	1.21		0.56	1.12		0.74	-1.08		0.91	1.03		0.11	1.2		0.24	1.17		0.44		0.55
783	+	PREDICTED: alpha-1,4-glucan-protein synthase [UDP-forming] 2-like [Cucumis sativus]	gi|449486909		0.023	1.27		0.024	1.33		0.019	1.44		5.2e-05		0.46	1.05		0.65	1.04		0.91	-1.01		0.4	1.1		0.19	1.18		0.58	1.08		0.33		0.65
787	+	PREDICTED: phosphoglycerate kinase, cytosolic-like [Glycine max]	gi|356557030		0.043	1.39		0.4	1.18		0.021	1.4		0.0027		0.59	1.08		0.5	1.09		0.95	1.01		0.59	-1.09		0.43	1.1		0.2	1.2		0.5		0.6
789	M	Mix	gi|777387 and gi|271454424		0.0039	1.54		0.016	1.47		0.17	1.24		7.9e-05		0.93	1.01		0.3	1.06		0.46	1.05		0.76	-1.03		0.31	-1.17		0.42	-1.13		0.75		0.31
792	+	RecName: Full=Glutamine synthetase root isozyme A; AltName: Full=Cytosolic GS3 A; AltName: Full=Glutamate--ammonia ligase	gi|121333		0.0057	1.77		0.073	1.51		0.012	1.81		3e-05		0.4	1.18		0.37	1.26		0.85	1.06		0.94	1.01		0.0072	1.29		0.1	1.28		0.17		0.62
800	-	Unidentified			0.077	-1.3		0.098	-1.34		0.0044	-1.29		0.00092		0.78	-1.03		0.66	-1.04		0.98	-1.01		0.73	-1.06		0.93	-1.03		0.7	1.03		0.86		0.95
802	+	monodehydroascorbate reductase [Medicago sativa]	gi|369726464		6.7e-05	5.59		0.00021	2.84		6.5e-06	5.15		4.7e-13		0.0049	1.53		0.34	-1.16		0.0013	-1.77		0.18	-1.29		0.084	-1.26		0.78	1.02		0.015		0.0018
805	+	ATPase subunit 1 (mitochondrion) [Lotus japonicus]	gi|372450305		0.003	1.83		0.72	1.13		0.82	1.04		0.02		0.32	1.19		0.19	1.23		0.74	1.04		0.12	-1.36		0.016	-1.43		0.98	-1.05		0.71		0.04
806	+	Fructose-bisphosphate aldolase [Medicago truncatula]	gi|357490465		0.0075	1.55		0.22	1.31		0.27	1.2		0.0033		0.59	1.07		0.069	1.25		0.18	1.18		0.49	-1.11		0.81	-1.03		0.66	1.08		0.45		0.43
810	+	PREDICTED: 3-hydroxyisobutyryl-CoA hydrolase-like protein 3, mitochondrial-like isoform X1 [Cicer arietinum]	gi|502138482		0.00012	4.51		0.037	2.9		0.0087	3.74		1e-06		0.053	1.57		0.75	1.19		0.29	-1.32		0.76	1.01		0.77	-1.01		0.92	-1.02		0.67		0.41
812	+	Fructose-bisphosphate aldolase [Medicago truncatula]	gi|357490465		0.0078	1.88		0.034	1.78		0.028	1.57		4e-05		0.81	1.07		0.26	1.27		0.39	1.19		0.92	1.01		0.68	1.06		0.69	1.06		0.46		0.75
814	+	Fructose-bisphosphate aldolase [Medicago truncatula]	gi|357490466		0.0061	2.78		0.0051	2.04		0.069	1.79		1.2e-05		0.82	-1.1		0.74	1.02		0.43	1.12		0.042	-1.51		0.12	-1.53		0.73	-1.02		0.32		0.24
822	+	PREDICTED: adenosine kinase 2 [Nicotiana sylvestris]	gi|698460910		0.17	1.45		0.38	1.6		0.0067	1.58		0.01		0.39	-1.25		0.67	-1.09		0.35	1.14		0.61	-1.13		0.86	-1		0.48	1.13		0.54		0.94
829	-	Unidentified			0.46	1.49		0.047	1.91		0.0097	2.43		0.002		0.62	1.07		0.76	1.04		0.78	-1.04		0.46	1.38		0.26	1.69		0.52	1.23		0.34		0.45
838	-	Unidentified			0.24	-1.25		0.4	-1.2		0.23	-1.29		0.058		0.72	-1.05		0.97	1		0.72	1.05		0.98	-1.01		0.92	-1.03		0.89	-1.02		0.97		0.93
842	+	Adenosine kinase [Medicago truncatula]	gi|357440379		4.9e-05	1.86		0.0062	2.26		0.00028	2.15		2.1e-08		0.32	-1.15		0.85	-1.01		0.4	1.14		0.8	1.05		0.14	1.14		0.52	1.08		0.42		0.53
845	-	Unidentified			0.27	1.17		0.027	1.61		0.36	1.15		0.0065		0.25	-1.25		0.94	1.02		0.23	1.27		0.44	1.09		0.94	-1.01		0.43	-1.1		0.78		0.26
856	-	Unidentified			0.039	2.03		0.029	2.05		0.0011	1.92		2.2e-05		0.63	-1.21		0.51	-1.26		0.98	-1.04		0.18	-1.21		0.036	-1.33		0.23	-1.1		0.29		0.92
857	M	Mix	gi|166863966 and gi|357490465		0.084	2.65		0.031	3.08		0.0077	1.99		0.00014		0.62	-1.13		0.12	1.53		0.15	1.74		0.81	1.03		0.45	1.15		0.48	1.12		0.16		0.43
859	+	glyceraldehyde-3-phosphate dehydrogenase C [Scoparia dulcis]	gi|346682873		0.022	1.54		0.0085	1.76		0.024	1.68		2.3e-05		0.95	-1		0.87	1.05		0.83	1.06		0.29	1.14		0.29	1.15		0.94	1.01		0.73		0.8
862	-	Unidentified			0.21	1.33		0.064	1.35		0.051	2.08		0.0019		0.44	1.13		0.93	1.04		0.62	-1.09		0.39	1.15		0.083	1.63		0.099	1.41		0.25		0.24
863	M	Mix	gi|358022829 and gi|585416		0.37	1.18		0.0035	2.13		0.55	-1.15		0.042		0.48	-1.13		0.097	1.37		0.036	1.55		0.038	1.6		0.95	1.01		0.13	-1.58		0.41		0.012
864	-	Unidentified			0.072	1.85		0.17	1.67		0.026	1.82		0.0015		0.88	-1.03		0.85	-1.06		0.99	-1.03		0.5	-1.14		0.55	-1.07		0.52	1.06		0.91		0.97
866	+	Glyceraldehyde-3-phosphate dehydrogenase [Medicago truncatula]	gi|357477179		0.042	-1.78		0.84	1		0.19	-1.48		0.062		0.058	-1.8		0.042	-1.73		0.86	1.04		0.91	-1.01		0.26	-1.44		0.087	-1.43		0.07		0.19
868	M	Mix	gi|502119587 and gi|357477179		0.032	-1.39		0.061	-1.28		0.44	-1.15		0.0062		0.11	-1.15		0.19	-1.19		0.71	-1.04		0.74	-1.06		0.96	1.01		0.7	1.08		0.56		0.6
869	+	glyceraldehyde-3-phosphate dehydrogenase [Salvia officinalis]	gi|343410780		0.064	2.25		0.0092	2.31		0.00051	2.21		1.4e-05		0.36	1.07		0.16	1.21		0.43	1.13		0.56	1.1		0.34	1.19		0.56	1.08		0.29		0.88
873	M	Glyceraldehyde-3-phosphate dehydrogenase [Medicago truncatula] / Auxin-induced protein [Aegilops tauschii]	gi|357477179 and gi|475526794		0.12	-1.32		0.013	-1.62		0.063	-1.72		0.0017		0.52	-1.08		0.87	-1.01		0.79	1.07		0.24	-1.33		0.27	-1.32		0.91	1.01		0.37		0.55
876	+	glyceraldehyde-3-phosphate dehydrogenase C [Scoparia dulcis]	gi|346682873		0.00097	2.49		0.0019	2.53		0.0048	2.73		8.1e-08		0.25	1.21		0.41	1.25		0.98	1.04		0.31	1.23		0.14	1.37		0.59	1.12		0.18		0.89
878	+	PREDICTED: fructose-bisphosphate aldolase, cytoplasmic isozyme-like [Cicer arietinum]	gi|86093976		0.075	-1.74		0.0017	-2.04		0.0055	-1.92		1.1e-05		0.74	1.04		0.36	1.19		0.39	1.14		0.39	-1.13		0.68	1.08		0.23	1.22		0.39		0.72
880	-	Unidentified			0.058	1.73		0.026	2.22		0.019	3.04		9.4e-05		0.59	1.14		0.81	1.07		0.77	-1.07		0.26	1.47		0.14	1.88		0.43	1.28		0.24		0.38
882	+	PREDICTED: glyceraldehyde-3-phosphate dehydrogenase, cytosolic-like [Cicer arietinum]	gi|502176240		0.0049	-1.61		0.37	-1.15		0.012	-1.39		0.00082		0.77	1.02		0.5	-1.09		0.27	-1.12		0.19	1.43		0.38	1.06		0.27	-1.35		0.17		0.41
883	+	PREDICTED: pyruvate dehydrogenase E1 component subunit beta-1, mitochondrial-like [Fragaria vesca subsp. vesca]	gi|470149176		0.75	1.1		0.068	1.56		0.25	1.18		0.042		0.62	-1.12		0.49	-1.15		0.89	-1.03		0.32	1.27		0.83	-1.07		0.097	-1.35		0.45		0.39
885	+	PREDICTED: pyruvate dehydrogenase E1 component subunit beta-1, mitochondrial-like [Fragaria vesca subsp. vesca]	gi|470149176		0.0045	2.59		0.25	1.76		0.25	1.47		0.012		0.41	1.27		0.78	1.07		0.6	-1.18		0.45	-1.16		0.024	-1.64		0.26	-1.42		0.38		0.72
886	+	malate dehydrogenase [Medicago truncatula]	gi|657373943		0.19	-1.22		0.23	1.16		0.019	-1.13		0.34		0.11	-1.31		0.55	-1.09		0.022	1.2		0.5	1.08		0.92	-1		0.41	-1.08		0.48		0.077
887	+	glyceraldehyde-3-phosphate dehydrogenase [Panax ginseng]	gi|262235239		0.014	2.25		0.0069	2.75		0.00044	3.2		3.4e-07		0.45	1.15		0.82	1.04		0.54	-1.11		0.28	1.41		0.079	1.48		0.68	1.05		0.23		0.5
897	+	PREDICTED: pyruvate dehydrogenase E1 component subunit beta-1, mitochondrial-like [Fragaria vesca subsp. vesca]	gi|470149176		0.84	-1.01		0.09	1.54		0.15	1.16		0.064		0.22	-1.41		0.58	-1.18		0.17	1.19		0.67	1.1		0.87	-1.01		0.67	-1.12		0.63		0.31
898	+	PREDICTED: pyruvate dehydrogenase E1 component subunit beta-1, mitochondrial-like [Fragaria vesca subsp. vesca]	gi|470149176		0.18	1.39		0.026	1.95		0.007	1.44		0.0007		0.72	-1.14		0.66	1.03		0.31	1.18		0.18	1.23		0.6	1.07		0.18	-1.15		0.8		0.41
906	-	Unidentified			0.0019	2		3.9e-06	2.22		0.0014	2.13		1e-09		0.095	-1.28		0.5	-1.12		0.31	1.15		0.14	-1.16		0.67	-1.05		0.4	1.1		0.1		0.84
908	+	fructose-bisphosphate aldolase [Phaseolus vulgaris]	gi|413968356		0.033	1.26		0.36	1.2		0.28	1.23		0.046		0.88	1.03		0.72	-1.03		0.69	-1.06		0.83	-1.02		0.62	-1.05		0.87	-1.03		0.8		0.95
909	+	glyceraldehyde-3-phosphate dehydrogenase GAPC2 [Rhododendron indicum]	gi|339779755		0.36	-1.16		0.018	1.82		0.93	1.03		0.089		0.21	-1.31		0.035	1.4		0.013	1.84		0.008	1.62		0.018	1.69		0.86	1.04		0.0038		0.0085
910	-	Unidentified			.	-1.21		0.093	2.44		0.58	-1.25		.		0.091	-1.69		0.45	1.36		0.044	2.29		.	1.75		.	1.32		0.66	-1.33		.		.
915	M	Mix	gi|356550378 and gi|657385786		0.0037	3.04		0.0042	2.03		0.0077	1.91		7.8e-07		0.21	1.3		0.63	1.11		0.29	-1.18		0.4	-1.15		0.025	-1.44		0.26	-1.25		0.4		0.15
916	+	malate dehydrogenase precursor [Medicago sativa]	gi|2827080		0.08	1.43		0.0013	1.87		0.0022	1.78		2.9e-06		0.46	-1.15		0.84	1.01		0.2	1.17		0.32	1.13		0.16	1.26		0.41	1.11		0.31		0.37
918	+	Glyceraldehyde-3-phosphate dehydrogenase [Medicago truncatula]	gi|357477179		0.038	1.73		0.023	1.55		0.0028	1.81		2.3e-05		0.21	1.27		0.72	1.05		0.25	-1.21		0.45	1.13		0.54	1.09		0.79	-1.04		0.25		0.79
920	+	PREDICTED: fructokinase-2-like [Glycine max]	gi|356557199		0.0043	1.59		0.064	1.48		0.05	1.53		0.00013		0.98	-1.01		0.55	-1.1		0.52	-1.09		0.48	-1.08		0.25	-1.14		0.84	-1.05		0.5		0.88
922	+	Glyceraldehyde-3-phosphate dehydrogenase [Medicago truncatula]	gi|357477179		0.0026	1.93		0.025	1.56		0.011	2		4.1e-06		0.14	1.25		0.82	1.06		0.32	-1.18		0.99	1.01		0.58	1.1		0.65	1.09		0.59		0.45
924	M	Mix	gi|357439495 and gi|357477179		0.00019	2.19		0.018	3.83		0.0012	2.53		1.3e-06		0.37	-1.15		0.38	-1.15		0.96	1.01		0.53	1.51		0.98	1.01		0.53	-1.5		0.8		0.52
926	+	Aldo/keto reductase [Medicago truncatula]	gi|357502825		0.19	1.45		0.0018	2		0.027	1.63		0.00011		0.013	-1.23		0.89	1.01		0.02	1.24		0.53	1.13		0.5	1.14		0.95	1.01		0.62		0.34
928	+	Glyceraldehyde-3-phosphate dehydrogenase [Medicago truncatula]	gi|357477179		0.038	1.63		0.19	1.22		0.067	1.64		0.0025		0.023	1.39		0.63	1.17		0.29	-1.19		0.9	1.04		0.55	1.18		0.56	1.13		0.45		0.36
931	M	Mix	gi|357439495 and gi|357477179		0.00026	1.98		0.0016	2.46		0.00031	2.15		2e-09		0.45	-1.11		0.75	-1.04		0.59	1.06		0.53	1.12		0.68	1.04		0.73	-1.08		1		0.54
933	+	S-adenosylmethionine synthetase [Medicago truncatula]	gi|357511493		0.0049	1.59		0.24	1.38		0.64	1.13		0.014		0.69	-1.06		0.15	1.08		0.46	1.15		0.17	-1.23		0.077	-1.31		0.73	-1.07		0.48		0.37
935	M	Mix	gi|388492766 and gi|86120972		0.0017	2.63		3.3e-05	2.94		7.3e-05	2.38		1.5e-10		0.81	-1.08		0.59	-1.14		0.65	-1.06		0.65	1.04		0.086	-1.26		0.0097	-1.31		0.15		0.5
938	+	Glyceraldehyde-3-phosphate dehydrogenase [Medicago truncatula]	gi|357477179		0.00059	2.06		0.0034	2.16		0.0098	2.44		4.6e-07		0.88	1.02		0.74	-1.04		0.66	-1.05		0.81	1.06		0.55	1.14		0.77	1.07		0.98		0.76
939	+	PREDICTED: quinone oxidoreductase-like protein At1g23740, chloroplastic-like [Cicer arietinum]	gi|502173904		3.8e-05	1.66		0.012	1.65		0.0018	1.75		7.8e-08		0.38	1.12		0.32	1.13		0.96	1.01		0.4	1.11		0.033	1.19		0.53	1.07		0.19		0.88
941	+	glyceraldehyde 3-phosphate dehydrogenase, partial [Micromeria glomerata]	gi|393701766		0.06	1.49		0.027	1.55		0.37	1.47		0.0074		0.71	-1.06		0.76	1.17		0.67	1.24		0.98	-1.02		0.65	1.16		0.58	1.18		0.7		0.98
943	+	PREDICTED: pyruvate dehydrogenase E1 component subunit beta-1, mitochondrial-like [Fragaria vesca subsp. vesca]	gi|470149176		0.0007	1.59		0.014	1.95		0.0031	1.85		6.2e-07		0.23	-1.15		0.083	-1.23		0.71	-1.06		0.43	1.06		0.58	-1.06		0.44	-1.12		0.26		0.49
944	-	Unidentified			0.018	1.6		0.0019	1.99		0.036	1.58		1.5e-05		0.38	-1.1		0.48	1.14		0.22	1.24		0.43	1.14		0.53	1.13		0.94	-1.01		0.48		0.46
947	+	Caffeic acid 3-O-methyltransferase [Medicago truncatula]	gi|357470923		0.079	1.43		0.0023	1.89		0.011	1.58		1.6e-05		0.92	-1.04		0.25	1.24		0.14	1.29		0.019	1.28		0.037	1.37		0.56	1.07		0.051		0.42
949	M	Mix	gi|357470923 and gi|502132922		0.00052	1.42		0.018	1.83		0.0089	1.54		5e-07		0.088	-1.17		0.21	1.12		0.045	1.32		0.37	1.1		0.06	1.21		0.5	1.11		0.028		0.2
953	+	NAD-dependent isocitrate dehydrogenase alpha subunit [Brassica napus]	gi|28974492		0.21	1.23		0.0013	2.29		0.47	1.25		0.00094		0.012	-1.47		0.76	-1.02		0.032	1.44		0.19	1.26		0.87	-1		0.28	-1.26		0.8		0.024
954	+	hypothetical protein PHAVU_007G202900g [Phaseolus vulgaris]	gi|593688765		0.00092	-1.67		0.051	-1.31		0.24	-1.19		0.00016		0.23	-1.1		0.089	-1.17		0.34	-1.07		0.35	1.16		0.36	1.2		0.9	1.04		0.96		0.21
955	-	Unidentified			0.037	-1.62		0.12	-1.78		0.0022	-1.83		0.00042		0.78	1		0.12	-1.28		0.51	-1.28		0.66	-1.1		0.12	-1.44		0.42	-1.31		0.22		0.96
958	M	PREDICTED: 60S acidic ribosomal protein P0-like [Setaria italica] / isoflavone reductase-like NAD(P)H-dependent oxidoreductase [Medicago sativa]	gi|514793924 and gi|6525021		0.37	-1.19		0.32	-1.22		0.037	-1.49		0.023		0.73	1.05		0.8	1.03		0.9	-1.02		0.92	1.02		0.53	-1.22		0.45	-1.25		0.77		0.75
960	-	Unidentified			0.0052	1.63		0.054	1.98		0.044	1.59		6.3e-05		0.16	-1.15		0.13	1.14		0.05	1.32		0.87	1.05		0.6	1.11		0.8	1.05		0.32		0.6
964	-	Unidentified			0.007	-1.66		0.31	-1.22		0.0016	-1.56		0.00015		0.65	-1.06		0.91	-1.01		0.67	1.04		0.23	1.3		0.62	1.05		0.3	-1.23		0.63		0.27
971	+	PREDICTED: fructokinase-2-like [Cicer arietinum]	gi|502148965		0.001	1.72		0.013	1.53		0.00021	1.74		3.4e-08		0.88	1.01		0.89	1.01		0.99	-1		0.35	-1.11		0.69	1.02		0.23	1.13		0.59		0.52
984	-	Unidentified			0.067	1.45		0.0038	1.84		0.054	1.56		9.6e-05		0.33	-1.16		0.76	-1.03		0.65	1.13		0.45	1.09		0.77	1.04		0.61	-1.05		0.96		0.53
986	+	PREDICTED: fructokinase-2-like [Cicer arietinum]	gi|502148965		0.021	1.2		0.65	-1.04		0.031	1.58		0.01		0.037	1.2		0.14	-1.2		0.026	-1.44		0.61	-1.05		0.64	1.09		0.4	1.15		0.33		0.023
987	+	Isoflavone reductase [Medicago truncatula]	gi|357483529		0.032	1.69		0.21	1.2		0.089	1.17		0.0021		0.89	-1.01		0.68	-1.11		0.32	-1.1		0.07	-1.41		0.011	-1.6		0.37	-1.13		0.051		0.13
994	-	Unidentified			0.0053	1.9		0.03	3.04		0.0053	2.64		1.3e-05		0.43	1.12		0.53	1.09		0.84	-1.03		0.18	1.79		0.078	1.51		0.82	-1.19		0.12		0.37
998	+	PREDICTED: probable voltage-gated potassium channel subunit beta-like [Cicer arietinum]	gi|502122462		0.086	-1.2		0.024	1.58		0.55	1.19		0.15		0.24	-1.12		0.22	-1.11		0.91	1.01		0.025	1.69		0.44	1.28		0.3	-1.32		0.19		0.031
1014	+	isoflavone reductase family protein [Populus trichocarpa]	gi|566187586 and gi|373432589		0.14	-1.71		0.0022	-1.82		0.24	-1.23		0.002		0.57	-1.13		0.74	-1.08		0.65	1.04		0.74	-1.2		0.4	1.29		0.19	1.55		0.34		0.37
1015	-	Unidentified			0.00029	-2.49		0.0011	-2.63		0.0097	-3		2.5e-08		0.84	-1.02		0.98	1		0.85	1.02		0.48	-1.08		0.29	-1.2		0.49	-1.12		0.69		0.65
1017	M	Mix	gi|357475063 and gi|6525021		0.026	-1.85		0.0013	-2.39		0.0043	-2.11		1.1e-06		0.45	1.16		0.66	1.1		0.77	-1.05		0.67	-1.11		0.99	-1.03		0.47	1.08		0.93		0.65
1018	+	PREDICTED: 26S proteasome non-ATPase regulatory subunit 14-like [Fragaria vesca subsp. vesca]	gi|470109693		0.46	-1.23		0.41	1.57		0.032	-1.65		0.36		0.76	-1.11		0.44	1.13		0.078	1.26		0.28	1.73		0.32	-1.18		0.16	-2.06		0.55		0.09
1020	+	26S proteasome non-ATPase regulatory subunit [Medicago truncatula]	gi|357437919		0.12	1.34		0.3	1.45		0.24	1.28		0.033		0.55	1.16		0.87	1.03		0.65	-1.13		0.54	1.27		0.88	-1.01		0.51	-1.28		0.56		0.97
1021	+	isoflavone reductase family protein [Populus trichocarpa]	gi|566187586		0.033	-1.26		0.0013	-1.26		0.0057	-1.48		8.2e-06		0.34	-1.07		0.62	-1.05		0.84	1.02		0.36	-1.08		0.031	-1.23		0.11	-1.15		0.078		0.27
1022	+	orf [Medicago sativa]	gi|3378650		0.65	1.15		0.037	1.58		0.09	1.41		0.013		0.29	-1.21		0.98	-1		0.24	1.21		0.5	1.14		0.36	1.23		0.71	1.08		0.55		0.42
1025	-	Unidentified			0.00038	-1.99		0.0031	-1.86		0.005	-1.92		1.2e-07		0.6	1.06		0.74	-1.02		0.6	-1.08		0.23	1.13		0.88	1.01		0.21	-1.11		0.45		0.89
1026	M	/ annexin [Lavatera thuringiaca]	gi|2459926		0.12	1.22		0.63	1.08		0.11	1.27		0.04		0.47	1.15		0.37	-1.15		0.18	-1.32		0.92	1.02		0.31	-1.1		0.4	-1.13		0.18		0.71
1029	+	phenylcoumaran benzylic ether reductase [Eucalyptus globulus subsp. globulus]	gi|383081915		0.15	-1.47		0.016	-2.08		0.024	-2.18		0.00021		0.27	1.36		0.47	1.23		0.7	-1.1		0.77	-1.04		0.31	-1.2		0.45	-1.16		0.63		0.38
1032	+	Annexin 1 [Theobroma cacao]	gi|590598079		9.4e-05	2.06		0.014	1.95		0.00081	1.93		1e-07		0.51	1.21		0.19	1.14		0.95	-1.06		0.17	1.15		0.5	1.07		0.44	-1.07		0.37		0.95
1034	-	Unidentified			0.0049	-1.34		.	-1.7		0.02	-1.54		.		0.14	1.22		0.47	1.11		0.57	-1.1		.	-1.04		0.62	-1.03		.	1.01		.		.
1037	+	PREDICTED: isoflavone reductase-like protein [Malus domestica]	gi|657991597		0.59	1.15		0.73	1.03		0.31	1.15		0.26		0.94	1.01		0.84	1.04		0.88	1.03		0.67	-1.1		0.7	1.05		0.18	1.15		0.77		0.89
1048	+	PREDICTED: ER membrane protein complex subunit 10-like isoform X1 [Cicer arietinum]	gi|502105652		0.089	1.63		0.036	1.78		0.0022	1.64		7.5e-05		0.9	-1.02		0.57	-1.09		0.76	-1.06		0.74	1.07		0.51	-1.08		0.4	-1.15		0.63		0.88
1061	+	PREDICTED: pyridoxal biosynthesis protein PDX1.3-like [Cicer arietinum]	gi|502078426 and gi|694354021		0.006	1.79		0.0081	1.42		0.0097	1.64		2.9e-06		0.3	1.11		0.58	1.1		0.87	-1		0.39	-1.14		0.85	1.01		0.18	1.16		0.74		0.4
1068	-	Unidentified			0.014	-1.32		0.28	-1.27		0.012	-1.41		0.0016		0.94	1.02		0.84	1.02		0.96	-1		0.87	1.06		0.66	-1.05		0.69	-1.11		0.94		0.9
1078	+	thiazole biosynthetic enzyme [Medicago truncatula]	gi|657405439		0.19	1.15		7.7e-05	1.64		0.075	1.28		3e-05		0.0068	-1.38		0.19	-1.2		0.33	1.15		0.6	1.04		0.39	-1.08		0.15	-1.12		0.089		0.044
1080	+	Guanine nucleotide-binding protein subunit beta-like protein [Medicago truncatula]	gi|357521565		0.051	1.34		0.0025	2.31		0.068	1.34		1.1e-05		0.22	-1.29		0.58	-1.09		0.45	1.18		0.0088	1.34		0.42	-1.09		0.0012	-1.45		0.53		0.018
1081	M	/ 60S ribosomal protein L5-2 [Medicago truncatula]	gi|657396310		0.033	1.44		0.089	1.52		0.024	1.57		0.00039		0.91	-1.01		0.87	1.03		0.8	1.04		0.92	1.04		0.35	1.11		0.64	1.07		0.81		0.94
1093	+	PREDICTED: putative lactoylglutathione lyase-like isoform X2 [Cicer arietinum]	gi|502079142		0.00017	-1.62		0.00044	-1.68		0.02	-1.57		1.4e-07		0.15	1.13		0.39	-1.07		0.084	-1.2		0.25	1.08		0.7	-1.04		0.37	-1.12		0.11		0.94
1095	+	isoflavone reductase related protein [Pyrus communis]	gi|3243234		0.0026	2.83		0.0035	2.52		0.0075	3.02		4.6e-07		0.95	-1.03		0.76	-1.06		0.81	-1.03		0.28	-1.15		1	1		0.32	1.16		0.86		0.76
1096	-	Unidentified			0.084	-1.68		0.28	-1.18		0.0038	-1.91		0.00068		0.47	-1.21		0.34	1.22		0.04	1.48		0.45	1.17		0.57	1.08		0.68	-1.09		0.39		0.25
1097	+	PREDICTED: proteasome subunit alpha type-1-A [Prunus mume]	gi|645228088		0.0076	-1.53		0.013	-1.33		0.035	-1.24		9e-06		0.21	-1.13		0.18	-1.13		0.95	1		0.91	1.01		0.42	1.09		0.47	1.08		0.63		0.28
1098	+	lactoylglutathione lyase-like protein [Medicago truncatula]	gi|657397039		0.19	1.31		0.52	1.15		0.0068	1.49		0.0096		0.26	1.23		0.78	1.02		0.12	-1.21		0.77	1.08		0.15	1.15		0.58	1.06		0.42		0.46
1099	-	Unidentified			.	1.32		0.27	3.86		0.012	2.63		.		0.96	1.23		0.041	-1.75		0.37	-2.16		.	3.59		.	1.13		0.38	-3.17		.		.
1102	+	thiazole biosynthetic enzyme [Medicago truncatula]	gi|657405439		0.1	-1.89		.	-1.63		4.7e-06	-2.32		.		0.94	-1.02		0.44	1.11		0.19	1.14		.	1.13		0.95	-1.1		.	-1.25		.		.
1110	+	RecName: Full=14-3-3-like protein B; AltName: Full=VFA-1433B	gi|1168192		0.13	-1.22		0.16	-1.28		0.16	1.26		0.36		0.62	-1.07		0.06	-1.33		0.16	-1.25		0.34	-1.12		0.33	1.15		0.18	1.29		0.53		0.065
1117	+	translational elongation factor 1 subunit Bbeta [Pisum sativum]	gi|38232568		0.25	-1.14		0.0086	-1.61		0.44	-1.13		0.01		0.67	1.07		0.78	-1.03		0.54	-1.1		0.039	-1.31		0.76	-1.01		0.39	1.3		0.66		0.31
1119	-	Unidentified			0.53	-1.18		0.076	-2.2		0.077	-1.95		0.0042		0.78	-1.09		0.78	-1.13		0.93	-1.04		0.077	-2.03		0.021	-1.87		0.72	1.09		0.08		0.16
1123	-	Unidentified			0.016	-1.49		0.019	-1.69		0.0005	-1.85		1.8e-06		0.75	-1.05		0.54	-1.1		0.87	-1.05		0.042	-1.19		0.00058	-1.37		0.072	-1.15		0.093		0.45
1133	+	PREDICTED: soluble inorganic pyrophosphatase 1, chloroplastic-like isoform X2 [Cicer arietinum]	gi|502077416		0.016	-1.46		0.0031	-1.59		0.022	-1.39		5.4e-06		0.69	-1.06		0.31	-1.17		0.48	-1.1		0.016	-1.16		0.1	-1.12		0.58	1.04		0.19		0.65
1134	+	phosphoenolpyruvate phosphomutase [Medicago truncatula]	gi|657376382		0.055	-1.53		0.066	-1.24		0.016	-1.62		0.00025		0.42	-1.17		0.62	-1.11		0.45	1.06		0.67	1.05		0.36	-1.18		0.21	-1.23		0.46		0.37
1136	+	thiazole biosynthetic enzyme [Medicago truncatula]	gi|657405439 and gi|657379824		0.0038	-1.25		0.13	-1.27		0.41	-1.26		0.026		0.32	-1.13		0.88	1.02		0.69	1.15		0.027	-1.15		0.93	1.01		0.028	1.16		0.37		0.97
1137	+	phosphoenolpyruvate phosphomutase [Medicago truncatula]	gi|657376382		0.029	-1.85		0.028	-1.42		0.012	-1.81		0.00019		0.25	-1.23		0.41	-1.12		0.48	1.1		0.66	1.05		0.8	-1.1		0.36	-1.15		0.79		0.56
1141	-	Unidentified			0.00066	-2.57		0.0049	-2.13		0.0024	-2.57		6.2e-08		0.37	-1.15		0.79	1.04		0.29	1.2		0.86	1.05		0.74	1.04		0.94	-1.01		0.64		0.62
1170	+	14-3-3-like protein [Medicago truncatula]	gi|357465085		0.0098	-1.69		0.00097	-1.9		0.045	-1.6		6.6e-06		0.35	-1.14		0.2	-1.22		0.63	-1.07		0.12	-1.27		0.44	-1.15		0.73	1.11		0.19		0.82
1177	+	14-3-3 a-1 protein [Nicotiana tabacum]	gi|44917135		0.026	-1.85		0.00056	-1.69		0.0079	-1.43		5.6e-06		0.42	-1.25		0.59	-1.18		0.54	1.06		0.011	-1.15		0.26	1.1		0.013	1.26		0.2		0.52
1182	+	14-3-3-like protein [Medicago truncatula]	gi|357465085		0.0015	-2.66		0.00066	-2.4		0.00025	-2.07		3.6e-09		0.45	-1.2		0.64	-1.14		0.58	1.06		0.18	-1.09		0.17	1.13		0.076	1.23		0.34		0.53
1191	+	PREDICTED: mitochondrial outer membrane protein porin of 36 kDa-like [Cicer arietinum]	gi|502170159		0.27	1.21		0.52	1.09		0.16	1.31		0.053		0.54	1.1		0.74	1.04		0.7	-1.06		0.98	-1		0.53	1.13		0.51	1.14		0.74		0.74
1198	+	PREDICTED: mitochondrial outer membrane protein porin of 36 kDa-like [Cicer arietinum]	gi|502170159		0.0029	2.08		0.0031	1.81		0.0089	1.79		4.5e-07		0.42	1.13		0.7	1.07		0.72	-1.05		0.9	-1.02		0.58	-1.08		0.66	-1.06		0.82		0.72
1201	+	Acid phosphatase [Medicago truncatula]	gi|357513537		0.015	-2.05		0.21	-1.8		1.8e-05	-2.33		7.6e-05		0.87	1.05		0.86	1		0.93	-1.04		0.89	1.19		0.36	-1.13		0.61	-1.35		0.79		0.81
1202	+	PREDICTED: stem-specific protein TSJT1-like [Cicer arietinum]	gi|502123074		0.55	-1.11		0.5	-1.14		0.78	1.01		0.61		0.92	-1.02		0.59	-1.1		0.64	-1.08		0.7	-1.04		0.86	1.02		0.62	1.06		0.9		0.74
1211	+	6-phosphogluconate dehydrogenase, decarboxylating [Medicago truncatula]	gi|357475751		0.0009	1.83		0.0057	1.49		0.0012	1.58		3.2e-08		0.77	-1.02		0.049	1.22		0.078	1.24		0.089	-1.26		0.57	1.05		0.0079	1.32		0.0046		0.33
1213	-	Unidentified			0.093	-1.18		0.48	2.75		0.017	-1.62		0.71		0.086	-1.17		0.15	-1.12		0.62	1.04		0.47	2.77		0.034	-1.54		0.25	-4.27		0.28		0.21
1216	+	putative ABC transporter like ATPase [Trifolium pratense]	gi|84468418		0.86	-1.04		0.42	-1.17		0.86	1.05		0.7		0.37	-1.23		0.32	-1.25		0.93	-1.02		0.096	-1.38		0.56	-1.14		0.41	1.21		0.19		0.81
1222	+	Acid phosphatase [Medicago truncatula]	gi|357513537		0.012	-1.63		0.11	-1.67		7.5e-05	-1.85		2.2e-05		0.92	1.09		0.016	1.18		0.52	1.08		0.67	1.07		0.67	1.05		0.93	-1.02		0.59		0.76
1233	M	Mix	gi|224069802 and gi|195650199		0.004	-1.94		0.017	-2.28		0.0035	-1.93		1.1e-06		0.47	1.13		0.17	1.19		0.62	1.05		0.87	-1.04		0.34	1.2		0.4	1.24		0.22		0.75
1235	+	NAD(P)-binding rossmann-fold protein [Medicago truncatula]	gi|657386815		0.037	1.28		0.25	1.2		0.0091	1.56		0.00053		0.83	-1.02		0.67	-1.05		0.86	-1.03		0.44	-1.09		0.14	1.15		0.13	1.26		0.44		0.3
1238	M	Mix	gi|351721504 and gi|357123966		0.01	-2.88		0.0092	-2.06		0.024	-1.93		1.1e-05		0.71	1.05		0.92	-1		0.7	-1.05		0.28	1.47		0.21	1.49		0.99	1.01		0.23		0.27
1239	-	Unidentified			0.34	1.2		0.0014	1.69		0.45	-1.16		0.082		0.3	-1.16		0.92	1.03		0.34	1.2		0.18	1.22		0.16	-1.35		0.034	-1.64		0.27		0.034
1246	+	caffeoyl-CoA 3-o-methyltransferase, partial [Medicago sativa subsp. caerulea]	gi|363541987		0.43	-1.13		0.087	-1.34		0.18	-1.31		0.024		0.88	-1.01		0.42	1.17		0.41	1.19		0.37	-1.2		0.86	1.01		0.15	1.21		0.31		0.81
1247	+	PREDICTED: proteasome subunit alpha type-6 [Nicotiana sylvestris]	gi|698504904		0.00043	1.9		0.011	1.7		0.0043	1.62		1.8e-07		0.54	1.05		0.9	1.02		0.66	-1.03		0.59	-1.06		0.12	-1.15		0.7	-1.08		0.71		0.58
1249	+	Proteasome subunit alpha type [Medicago truncatula]	gi|357517981		0.046	-1.59		0.8	1.28		0.14	-1.5		0.088		0.41	1.1		0.63	1.06		0.63	-1.04		0.45	2.24		0.93	1.12		0.46	-2		0.48		0.69
1255	M	/ caffeoyl-CoA 3-o-methyltransferase, partial [Medicago sativa subsp. caerulea]	gi|363541987		0.014	-1.75		0.0086	-1.99		0.0065	-1.78		4.1e-06		0.63	-1.09		0.45	1.14		0.25	1.24		0.18	-1.24		0.39	1.12		0.039	1.39		0.065		0.85
1256	+	V-type proton ATPase subunit E1 [Medicago truncatula]	gi|357481501		0.39	1.13		0.17	1.62		0.0067	1.49		0.0068		0.94	-1.02		0.27	-1.18		0.14	-1.16		0.38	1.39		0.34	1.11		0.62	-1.25		0.48		0.47
1258	+	putative thaumatin-like protein [Medicago truncatula var. truncatula]	gi|169147017		0.0015	-2.28		0.24	-1.94		0.0067	-2.84		0.00012		0.63	1.25		0.84	1.05		0.73	-1.19		0.1	1.47		0.37	-1.19		0.15	-1.74		0.23		0.5
1262	-	Unidentified			0.0032	-1.76		0.89	2.3		0.0053	-1.99		0.15		0.97	1.05		0.59	-1.06		0.79	-1.11		0.48	4.25		0.29	-1.2		0.29	-5.09		0.32		0.39
1264	+	PREDICTED: gamma carbonic anhydrase 1, mitochondrial-like [Cicer arietinum]	gi|502161184		0.0077	-1.53		0.24	-1.27		0.00056	-1.86		0.00034		0.3	1.11		0.32	1.11		0.99	1		0.62	1.33		0.35	-1.1		0.43	-1.46		0.55		0.6
1266	+	PREDICTED: proteasome subunit alpha type-6-like [Glycine max]	gi|571493541		0.0061	1.87		0.035	1.63		0.0073	1.71		8.3e-06		0.66	1.07		0.81	1.04		0.83	-1.03		0.56	-1.07		0.57	-1.05		0.79	1.02		1		0.73
1267	+	Proteasome subunit alpha type [Medicago truncatula]	gi|357451023		0.0079	1.79		0.0069	1.62		0.021	1.85		9.6e-06		0.81	1.03		0.78	1.1		0.91	1.07		0.45	-1.07		0.19	1.14		0.077	1.22		0.6		0.77
1268	+	PREDICTED: GTP-binding nuclear protein Ran-3-like [Cucumis sativus]	gi|449464584		0.18	-1.28		0.21	-1.52		0.073	-1.35		0.015		0.48	1.25		0.88	-1.03		0.42	-1.29		0.57	1.05		0.42	-1.09		0.091	-1.14		0.43		0.89
1270	+	PREDICTED: elongation factor 1-beta 2-like [Glycine max]	gi|356554233		0.35	1.14		0.56	1.07		0.01	1.53		0.013		0.79	1.03		0.79	-1.1		0.38	-1.12		0.61	-1.04		0.16	1.22		0.12	1.27		0.74		0.25
1276	+	PREDICTED: mitochondrial outer membrane protein porin of 34 kDa [Glycine max]	gi|356572319		0.0066	1.54		0.013	1.63		4.9e-05	1.47		8.5e-07		0.53	-1.07		0.14	-1.15		0.4	-1.07		0.86	-1.01		0.072	-1.21		0.25	-1.19		0.11		0.83
1280	+	PREDICTED: outer plastidial membrane protein porin-like [Cicer arietinum]	gi|502090241		0.00013	2.86		0.0048	2.89		2.4e-05	3.14		5.2e-09		0.3	1.1		0.46	-1.07		0.15	-1.18		0.88	1.12		0.8	1.02		0.94	-1.09		0.68		0.78
1283	+	31 kDa ribonucleoprotein [Medicago truncatula]	gi|657390180		0.022	-1.52		0.02	-1.45		0.013	-1.47		2.9e-05		0.63	-1.09		0.11	-1.33		0.12	-1.22		0.65	-1.04		0.022	-1.29		0.13	-1.24		0.014		0.99
1286	+	PREDICTED: mitochondrial outer membrane protein porin of 34 kDa [Glycine max]	gi|356572319		0.0014	3.3		0.0049	3.36		2.7e-05	3.35		2e-09		0.79	1.02		0.9	-1.02		0.67	-1.04		0.97	1.04		0.97	-1		0.98	-1.04		0.97		0.98
1287	M	/ 30 kDa ribonucleoprotein [Medicago truncatula]	gi|357440407		0.011	-1.61		0.045	-1.79		0.16	-1.49		0.0009		0.67	-1.08		0.61	-1.1		0.93	-1.02		0.23	-1.2		0.75	-1.02		0.53	1.18		0.58		0.82
1289	M	/ soluble inorganic pyrophosphatase [Papaver rhoeas]	gi|84619272		8.8e-07	2.76		0.00032	3.03		2.8e-05	3.4		9.4e-13		0.32	-1.1		0.54	-1.06		0.76	1.04		0.85	-1		0.056	1.16		0.25	1.17		0.41		0.41
1290	+	6-phosphogluconolactonase [Medicago truncatula]	gi|357464071		0.005	1.68		0.11	1.44		0.0054	1.85		2.1e-05		0.19	1.27		0.84	1.05		0.32	-1.21		0.76	1.08		0.0078	1.16		0.54	1.07		0.43		0.4
1293	-	Unidentified			0.0014	-1.88		0.011	-1.68		0.011	-1.88		1.3e-06		0.51	-1.09		0.31	-1.16		0.71	-1.07		0.78	1.03		0.32	-1.16		0.2	-1.19		0.27		0.78
1299	+	Soluble inorganic pyrophosphatase [Medicago truncatula]	gi|357440501		0.54	1.11		0.27	1.14		0.033	1.37		0.025		0.53	1.12		0.87	1.02		0.59	-1.1		0.11	1.15		0.032	1.27		0.022	1.1		0.33		0.52
1300	M	PREDICTED: proteasome subunit alpha type-6-like [Solanum lycopersicum] / 20S proteasome subunit alpha [Medicago truncatula]	gi|460412613 and gi|657381497		0.025	1.34		0.62	-1.05		0.11	1.43		0.021		0.11	1.26		0.91	1.06		0.36	-1.19		0.23	-1.13		0.13	1.12		0.072	1.26		0.76		0.098
1302	-	Unidentified			0.55	-1.2		0.95	-1.13		0.11	1.25		0.89		0.79	-1.04		0.32	-1.35		0.65	-1.3		0.83	1.03		0.34	1.12		0.47	1.09		0.92		0.58
1310	+	putative thaumatin-like protein [Medicago truncatula var. truncatula]	gi|169147017		0.0071	-1.98		0.0032	-2.19		0.00095	-2.46		1.1e-07		0.6	1.05		0.66	1.07		1	1.01		0.72	-1.05		0.32	-1.16		0.69	-1.11		0.93		0.6
1314	+	PREDICTED: triosephosphate isomerase, cytosolic-like [Cicer arietinum]	gi|502081910		0.15	1.66		0.06	1.94		0.0089	1.83		0.00092		0.58	-1.16		0.79	1.02		0.31	1.19		0.98	1		0.55	1.12		0.56	1.12		0.6		0.91
1315	+	Proteasome subunit alpha type [Medicago truncatula]	gi|357482775		0.1	1.31		0.42	2.78		0.0035	1.5		0.067		0.42	1.31		0.82	-1.07		0.29	-1.4		0.46	2.76		0.24	1.07		0.52	-2.59		0.34		0.92
1317	+	PREDICTED: probable ATP synthase 24 kDa subunit, mitochondrial-like [Glycine max]	gi|356512762		0.089	1.67		0.19	1.32		0.002	1.79		0.00065		0.94	-1.01		0.94	-1.05		0.84	-1.04		0.34	-1.28		0.76	1.02		0.093	1.3		0.62		0.49
1321	+	cytosolic ascorbate peroxidase [Arachis hypogaea]	gi|120969450		0.59	-1.08		0.24	-1.21		0.82	-1.04		0.29		0.47	-1.11		0.42	-1.13		0.89	-1.02		0.097	-1.26		0.51	-1.1		0.54	1.14		0.31		0.83
1322	+	ascorbate peroxidase, partial [Trifolium repens]	gi|410994550		0.21	1.18		0.4	1.18		0.027	1.46		0.01		0.85	1.03		0.58	1.09		0.71	1.06		0.97	1.03		0.05	1.34		0.12	1.31		0.14		0.43
1323	+	PREDICTED: proteasome subunit alpha type-3-like [Cicer arietinum]	gi|502091750		0.038	1.75		0.0077	1.32		0.00045	1.66		1.1e-05		0.39	1.12		0.57	1.08		0.54	-1.03		0.22	-1.18		0.75	1.03		0.05	1.22		0.56		0.18
1324	-	Unidentified			0.035	-1.6		0.14	-1.48		0.05	-1.36		0.0013		0.79	1.06		0.46	-1.13		0.39	-1.2		0.43	1.15		0.76	1.04		0.38	-1.1		0.53		0.76
1325	+	PREDICTED: probable 6-phosphogluconolactonase 4, chloroplastic-like [Cicer arietinum]	gi|502124143		0.0071	-2.27		0.00084	-3.14		6.1e-05	-2.74		4e-09		0.69	1.06		0.93	1		0.62	-1.06		0.19	-1.3		0.3	-1.2		0.54	1.08		0.65		0.34
1328	M	/ triosephosphate isomerase [Glycine max]	gi|351721638		0.02	1.94		0.00059	2.05		0.049	1.45		6.3e-06		0.46	1.1		0.0016	2.03		0.001	1.85		0.37	1.16		0.082	1.52		0.13	1.31		0.00016		0.27
1330	+	PREDICTED: L-ascorbate peroxidase, cytosolic-like isoform X2 [Cicer arietinum]	gi|502145238		0.024	-1.49		0.03	-1.85		0.37	-1.18		0.0019		0.93	1.02		0.28	-1.19		0.45	-1.22		0.24	-1.22		0.55	1.06		0.1	1.28		0.67		0.21
1331	+	PREDICTED: probable 6-phosphogluconolactonase 4, chloroplastic-like [Cicer arietinum]	gi|502124143		0.66	-1.25		0.022	-2.21		5.1e-05	-2.42		0.00045		0.4	1.3		0.14	1.49		0.4	1.15		0.21	-1.36		0.21	-1.3		0.64	1.05		0.67		0.099
1335	-	Unidentified			.	-1.83		0.14	-2.16		0.11	-1.25		.		0.78	-1.04		0.082	-1.41		0.36	-1.35		.	-1.23		.	1.04		0.16	1.28		.		.
1341	+	PREDICTED: proteasome subunit alpha type-2-A-like [Cicer arietinum]	gi|502153994		0.0071	1.46		0.21	1.18		0.065	1.38		0.00067		0.43	1.15		0.71	-1.05		0.34	-1.21		0.15	-1.08		0.033	-1.12		0.58	-1.04		0.42		0.49
1345	+	methionine sulfoxide reductase [Morus alba var. multicaulis]	gi|372864100		0.61	1.08		0.69	1.09		0.32	1.27		0.24		0.48	1.18		0.9	1.04		0.58	-1.13		0.45	1.19		0.28	1.23		0.8	1.03		0.59		0.83
1350	-	Unidentified			0.0068	1.79		0.026	1.59		0.00056	2		9.5e-07		0.64	1.11		0.79	-1.06		0.45	-1.17		0.89	-1.02		0.59	1.05		0.5	1.07		0.91		0.59
1351	-	Unidentified			0.089	-1.33		0.0065	-2.43		0.078	-1.46		0.00017		0.59	1.19		0.9	1.02		0.66	-1.16		0.041	-1.54		0.69	-1.07		0.088	1.43		0.47		0.1
1354	+	chalcone-flavanone isomerase family protein [Medicago truncatula]	gi|86102088		0.062	-1.59		0.0028	-2.2		0.025	-1.41		2.6e-05		0.6	1.16		0.92	1		0.53	-1.16		0.097	-1.19		0.25	1.13		0.019	1.34		0.7		0.13
1360	-	Unidentified			0.25	-1.53		0.039	-2.3		0.0091	-2.17		0.00087		0.59	1.07		0.76	1.05		0.79	-1.02		0.27	-1.4		0.097	-1.35		0.69	1.04		0.74		0.32
1361	M	Mix	gi|502151315 and gi|372864100		0.13	1.28		0.0058	1.7		0.085	1.48		0.001		0.39	-1.23		0.31	-1.31		0.61	-1.07		0.17	1.08		0.28	-1.13		0.27	-1.22		0.24		0.65
1364	+	ferritin 3 [Lupinus luteus]	gi|289546513		0.26	1.28		0.13	1.27		0.94	1.01		0.074		0.35	-1.26		0.52	-1.17		0.58	1.07		0.19	-1.27		0.043	-1.5		0.17	-1.17		0.078		0.46
1365	+	Glutathione S-transferase GST [Medicago truncatula]	gi|357505827		0.0014	3.17		0.0018	3		0.00014	3.99		2.3e-09		0.81	1.05		0.76	-1.09		0.58	-1.15		0.97	-1		0.27	1.15		0.28	1.16		0.95		0.54
1369	+	Ferritin-2 [Medicago truncatula]	gi|357492793		0.0036	2.52		0.0048	2.37		0.00047	2.96		5.5e-08		0.37	-1.28		0.18	-1.43		0.69	-1.12		0.081	-1.36		0.23	-1.22		0.43	1.12		0.099		0.74
1372	-	Unidentified			0.00057	1.34		0.022	1.43		0.0016	1.34		1.5e-06		0.34	-1.07		0.42	-1.04		0.72	1.03		0.88	-1.01		0.37	-1.05		0.78	-1.04		0.64		0.83
1373	M	/ ferritin 3 [Lupinus luteus]	gi|289546513		0.15	1.29		0.08	1.25		0.036	1.52		0.0018		0.99	-1.01		0.68	-1.09		0.63	-1.08		0.8	-1.04		0.65	1.08		0.44	1.12		0.99		0.67
1375	M	/ PREDICTED: glutathione S-transferase F9-like [Cicer arietinum]	gi|502128459		0.085	1.48		0.017	1.56		0.11	1.43		0.00094		0.76	1.04		0.28	1.25		0.28	1.2		0.54	1.09		0.38	1.2		0.66	1.1		0.27		0.91
1381	+	Chain A, Glutathione Transferase From Glycine Max	gi|215794536		0.0019	2.39		0.019	3.12		0.00041	2.56		3.4e-07		0.68	1.07		0.64	-1.09		0.31	-1.17		0.4	1.4		0.91	-1.02		0.37	-1.42		0.36		0.85
1384	+	PREDICTED: RNA-binding protein 8A-like [Cicer arietinum]	gi|502159696		0.15	-1.26		0.0038	-1.7		0.18	-1.29		0.00087		0.98	-1.01		0.98	-1.01		0.99	1		0.073	-1.37		0.72	-1.03		0.32	1.33		0.35		0.36
1388	-	Unidentified			0.36	1.18		0.12	1.36		0.42	1.19		0.051		0.19	-1.27		0.49	-1.12		0.54	1.13		0.61	-1.1		0.58	-1.11		0.91	-1.01		0.41		0.79
1398	+	Glutathione S-transferase [Medicago truncatula]	gi|357494177		0.076	1.4		0.0067	1.63		0.062	1.79		0.00029		0.53	-1.12		0.48	-1.13		0.97	-1.01		0.7	1.04		0.79	1.12		0.94	1.09		0.97		0.74
1399	M	Mix	gi|657400151 and gi|571497607		0.15	1.17		0.02	1.45		0.012	1.2		0.00018		0.37	-1.11		0.36	-1.09		0.81	1.02		0.33	1.11		0.4	-1.06		0.064	-1.18		0.44		0.22
1400	M	20 kDa chaperonin [Medicago truncatula] / PREDICTED: proteasome subunit beta type-1-like [Cicer arietinum]	gi|86109375 and gi|502146552		0.91	1.02		0.49	1.14		0.021	-1.5		0.38		0.64	-1.07		0.63	-1.05		0.89	1.02		0.73	1.05		0.13	-1.61		0.019	-1.69		0.17		0.18
1403	+	PREDICTED: eukaryotic translation initiation factor 3 subunit K-like [Glycine max]	gi|356547978		0.12	-1.33		0.058	-1.65		0.36	-1.28		0.022		0.97	1.01		0.67	-1.07		0.73	-1.07		0.19	-1.23		0.73	-1.03		0.81	1.2		0.78		0.83
1409	-	Unidentified			0.097	-1.31		0.023	-1.54		0.0079	-1.42		8.8e-05		1	-1.01		0.46	-1.13		0.4	-1.12		0.063	-1.19		0.023	-1.23		0.79	-1.03		0.16		0.55
1421	+	adeninephosphoribosyl transferase [Trifolium repens]	gi|289540890		0.41	-1.37		0.037	-1.54		0.28	-1.22		0.03		0.75	1.03		0.9	-1.03		0.75	-1.06		0.69	-1.09		0.59	1.09		0.26	1.19		0.89		0.73
1423	+	manganese superoxide dismutase, partial [Trifolium repens]	gi|410994548		0.094	1.56		0.021	1.7		0.0035	1.94		9.3e-05		0.86	-1.02		0.82	-1		0.93	1.02		0.74	1.06		0.11	1.24		0.29	1.16		0.61		0.83
1430	+	RecName: Full=Chalcone--flavonone isomerase 2; Short=Chalcone isomerase 2, partial [Medicago sativa]	gi|116135		0.0043	1.99		0.008	1.91		0.0064	1.7		1.1e-06		0.69	-1.1		0.56	-1.14		0.8	-1.04		0.29	-1.15		0.0061	-1.34		0.33	-1.17		0.19		0.74
1432	-	Unidentified			0.48	-1.1		0.4	-1.23		0.37	1.33		0.81		0.67	-1.07		0.12	-1.26		0.45	-1.18		0.34	-1.19		0.68	1.17		0.31	1.39		0.66		0.3
1435	+	2-Cys peroxiredoxin [Pisum sativum]	gi|15131688		0.046	1.86		0.1	1.81		0.73	1.65		0.053		0.32	-1.26		0.53	1.09		0.22	1.38		0.35	-1.3		0.65	-1.03		0.97	1.26		0.54		0.77
1436	M	Mix			0.0013	3.9		0.097	3.79		0.14	8.31		0.0011		0.68	-1.12		0.84	-1.02		0.85	1.09		0.47	-1.15		0.89	2.08		0.68	2.4		0.82		0.95
1437	+	RecName: Full=Chalcone--flavonone isomerase 2; Short=Chalcone isomerase 2, partial [Medicago sativa]	gi|116135		0.034	1.88		0.0037	2.14		0.025	2.07		2.7e-05		0.43	-1.33		0.55	-1.24		0.92	1.07		0.34	-1.16		0.48	-1.13		0.9	1.03		0.45		0.97
1438	-	Unidentified			0.027	2.87		0.0024	5.16		0.066	9.65		8.7e-05		0.32	-1.15		0.19	-1.4		0.47	-1.22		0.3	1.57		0.46	2.39		0.98	1.53		0.84		0.3
1444	+	40S ribosomal protein S5 [Medicago truncatula]			.	1.52		0.055	2		0.045	1.54		.		0.67	1.11		0.0029	2.09		0.024	1.88		.	1.46		.	2.12		0.13	1.45		.		.
1447	+	PREDICTED: ER membrane protein complex subunit 8/9 homolog [Cicer arietinum]	gi|502099626		0.028	1.38		0.12	1.44		0.015	1.53		0.00046		0.28	-1.19		0.42	-1.1		0.56	1.08		0.38	-1.13		0.99	1.01		0.42	1.14		0.27		0.9
1448	+	40S ribosomal protein S7-like protein [Medicago truncatula]	gi|357496953		0.22	-1.7		0.059	-1.96		0.17	-1.67		0.011		0.87	-1.09		0.62	-1.19		0.75	-1.09		0.73	-1.26		0.82	-1.17		0.9	1.07		0.84		0.96
1459	+	PREDICTED: ER membrane protein complex subunit 8/9 homolog [Cicer arietinum]	gi|502099626		0.17	1.26		0.12	1.39		0.072	1.77		0.0047		0.65	-1.1		0.42	-1.2		0.75	-1.09		0.99	1		0.59	1.16		0.6	1.16		0.93		0.59
1460	+	translationally controlled tumor protein [Medicago sativa]	gi|19658		0.0019	-2.86		0.013	-3.05		0.014	-2.33		2.8e-06		0.72	1.07		0.76	-1.03		0.56	-1.1		0.84	-1		0.53	1.19		0.56	1.19		0.95		0.62
1465	M	Mix	gi|357496953 and gi|86114104		0.13	1.47		0.18	1.12		0.039	1.49		0.0044		0.43	1.12		0.98	-1.03		0.2	-1.16		0.46	-1.16		0.98	-1.02		0.41	1.14		0.99		0.41
1466	+	Cation transport regulator-like protein [Medicago truncatula]	gi|357438635		0.0015	2.68		0.013	2.8		0.15	8.26		0.00097		0.62	-1.1		0.59	1.08		0.35	1.19		0.68	-1.06		0.66	3.32		0.58	3.5		0.61		0.91
1467	M	Mix			0.0067	2.24		0.094	1.43		0.85	-1.08		0.012		0.38	-1.13		0.98	1.06		0.59	1.2		0.099	-1.78		0.016	-2.29		0.28	-1.29		0.037		0.043
1470	-	Unidentified			0.016	1.88		0.12	1.57		0.19	1.45		0.0018		0.84	-1.05		0.96	1.01		0.81	1.06		0.11	-1.25		0.17	-1.28		0.85	-1.02		0.63		0.68
1475	M	Mix			0.31	2.25		0.02	2.44		0.13	1.69		0.0091		0.27	-1.28		0.94	1.05		0.31	1.34		0.97	-1.18		0.93	-1.27		0.82	-1.08		0.87		0.78
1476	+	40S ribosomal protein S7-like protein [Medicago truncatula]	gi|86107489		0.0028	6.64		0.089	5.62		0.00016	10.67		7.8e-07		0.95	1.14		0.81	-1.09		0.83	-1.25		0.94	-1.04		0.26	1.47		0.32	1.52		0.74		0.53
1477	+	Kunitz type trypsin inhibitor [Medicago truncatula]	gi|657395695		0.0059	2.81		0.024	2.85		0.042	4.08		6.4e-05		0.55	1.16		0.96	-1.01		0.53	-1.18		0.82	1.18		0.73	1.44		0.87	1.22		0.89		0.85
1481	+	PREDICTED: cold shock protein 2-like [Glycine max]	gi|86128247		0.21	1.4		0.056	1.73		0.27	1.84		0.013		0.85	-1.17		0.94	-1.17		0.87	1.01		0.83	1.06		0.96	1.13		0.95	1.07		1		0.97
1487	-	Unidentified			0.93	-1.02		0.61	-1.06		0.05	1.61		0.41		0.3	1.18		0.34	-1.2		0.018	-1.41		0.79	1.13		0.2	1.37		0.44	1.21		0.69		0.14
1490	M	Mix			0.0018	3.51		0.0066	4.53		0.0065	4.08		5.7e-07		0.032	-1.6		0.16	-1.33		0.28	1.2		0.4	-1.24		0.56	-1.15		0.79	1.08		0.19		0.96
1492	M	Mix			0.0036	3.18		0.045	3.72		0.00013	3.67		1.5e-07		0.51	-1.15		0.61	1.06		0.26	1.22		0.9	1.02		0.38	1.22		0.51	1.2		0.42		0.79
1502	+	PREDICTED: ATP synthase subunit d, mitochondrial-like [Cicer arietinum]	gi|502118573		0.029	1.57		0.021	1.45		0.084	1.32		0.00022		0.64	-1.09		0.85	-1.05		0.69	1.04		0.26	-1.18		0.17	-1.24		0.73	-1.05		0.36		0.62
1504	-	Unidentified			0.0013	-2.57		0.0042	-2.21		0.0022	-2.28		1.3e-07		0.89	-1.04		0.97	-1.03		0.89	1		0.62	1.13		0.58	1.09		0.98	-1.03		0.92		0.85
1507	-	Unidentified			0.013	-1.84		0.0029	-2.63		0.064	-2.03		1.3e-05		0.13	1.44		0.61	1.16		0.42	-1.24		1	1.01		0.84	1.05		0.85	1.04		0.46		0.44
1509	+	cold responsive protein TRVSP [Trifolium repens]	gi|37542526		0.00027	16.33		0.0024	35.13		0.016	29.31		3.5e-07		0.37	-1.63		0.41	-1.39		0.87	1.17		0.77	1.32		0.75	1.29		0.65	-1.02		0.75		0.78
1510	+	Universal stress protein A-like protein [Medicago truncatula]	gi|357467311		0.0039	2.29		0.072	1.96		0.001	2.91		2.6e-06		0.42	1.32		0.63	-1.12		0.2	-1.48		0.57	1.13		0.57	1.13		0.98	1.01		0.44		0.5
1512	+	PREDICTED: ATP synthase subunit O, mitochondrial-like [Cicer arietinum]	gi|502127910		0.2	1.29		0.00012	2.23		0.28	1.24		0.00074		0.19	-1.22		0.73	-1.05		0.52	1.17		0.059	1.41		0.63	-1.1		0.027	-1.54		0.41		0.057
1513	M	Mix			0.0019	13		.	8.74		0.0044	9.34		.		0.71	1.2		0.32	1.84		0.6	1.53		.	-1.24		0.54	1.32		.	1.63		.		.
1518	+	cold responsive protein TRVSP [Trifolium repens]	gi|37542526		0.0023	11.69		0.00012	17.51		0.074	11.11		1.9e-06		0.42	-1.31		0.27	-1.5		0.69	-1.15		0.46	1.14		0.3	-1.58		0.14	-1.81		0.14		0.45
1522	M	Mix			0.00025	31.2		5.5e-05	34.79		9.4e-05	42.89		8.4e-12		0.76	1.14		0.76	1.08		0.98	-1.05		0.47	1.27		0.44	1.48		0.85	1.17		0.63		0.87
1526	-	Unidentified			0.012	6.36		0.025	8.48		0.042	13.75		4.6e-05		0.61	1.27		0.93	-1.02		0.65	-1.29		0.61	1.69		0.53	2.12		0.79	1.25		0.7		0.81
1536	-	Unidentified			.	4.76		0.053	4.29		0.24	2.67		.		.	-1.2		.	-1.16		0.77	1.04		0.5	-1.33		0.24	-2.07		0.41	-1.55		.		.
1538	-	Unidentified			0.049	2.59		0.025	3.59		0.01	2.31		9e-05		0.64	-1.32		0.94	-1.19		0.56	1.12		0.91	1.05		0.38	-1.33		0.34	-1.39		0.84		0.62
1542	-	Unidentified			0.7	1.15		0.27	1.41		0.29	1.6		0.14		0.18	1.64		0.15	1.58		0.99	-1.04		0.12	2.01		0.16	2.21		0.99	1.1		0.047		0.89
1545	-	Unidentified			0.61	1.05		0.96	1.03		0.4	1.15		0.48		0.79	1.01		0.88	-1.17		0.55	-1.18		0.85	-1		0.61	-1.06		0.97	-1.06		0.91		0.91
1546	-	Unidentified			0.0048	3.58		0.012	2.77		0.36	1.87		0.00047		0.89	1.05		0.97	1.08		0.95	1.03		0.63	-1.24		0.17	-1.78		0.31	-1.44		0.33		0.33
1554	+	PREDICTED: 31 kDa ribonucleoprotein, chloroplastic-like [Brassica rapa]	gi|685346426		0.04	3.32		0.026	2.21		0.22	2.52		0.0026		0.62	1.13		0.51	-1.18		0.2	-1.34		0.71	-1.33		0.42	-1.56		0.5	-1.17		0.44		0.77
1559	+	Cbs domain protein [Medicago truncatula]	gi|357491617		0.48	-1.27		0.3	-1.39		0.98	1.08		0.31		0.99	-1.01		0.84	1.04		0.84	1.05		0.9	-1.11		0.46	1.43		0.35	1.59		0.61		0.78
1560	+	PREDICTED: eukaryotic translation initiation factor 5A-like [Oryza brachyantha]	gi|573951257		0.0011	4.8		0.00079	8.12		0.0058	10.01		4e-08		0.58	-1.12		0.51	-1.15		0.86	-1.03		0.24	1.52		0.26	1.81		0.81	1.19		0.88		0.34
1561	+	KS-dehydrin [Trifolium repens]	gi|459383168		5.1e-05	24.68		0.011	8.41		0.00015	10.51		3.4e-09		0.74	-1.07		0.8	-1.18		0.86	-1.1		0.016	-3.14		0.0026	-2.76		0.51	1.14		0.06		0.18
1563	-	Unidentified			0.00056	8.39		.	-3.06		0.003	3.48		.		0.015	1.92		0.42	-1.14		0.014	-2.2		.	-13.37		0.016	-2.76		.	4.85		.		.
1564	+	cold responsive protein TRVSP [Trifolium repens]	gi|37542526		0.0003	29.21		0.0025	24.86		0.012	13.73		1.2e-07		0.19	2.42		0.53	-1.08		0.2	-2.62		0.095	2.06		0.16	-2.31		0.0069	-4.75		0.018		0.92
1566	+	Kunitz proteinase inhibitor 8, partial [Trifolium repens]	gi|550826839		0.58	1.12		0.033	-1.42		0.76	1.16		0.73		0.074	1.47		0.33	1.25		0.29	-1.17		0.68	-1.09		0.51	1.3		0.35	1.42		0.37		0.25
1572	+	ATP synthase D chain, mitochondrial [Theobroma cacao]	gi|590564704		0.022	3.24		0.1	2.26		0.55	1.25		0.0072		0.97	1.2		0.51	1.48		0.62	1.23		0.46	-1.19		0.092	-1.76		0.43	-1.48		0.93		0.41
1576	M	Mix	gi|166203457 and gi|657376775		0.1	1.43		0.49	1.07		0.11	1.61		0.011		0.35	1.22		0.25	1.22		0.9	-1		0.3	-1.09		0.31	1.37		0.17	1.49		0.18		0.38
1578	-	Unidentified			0.0015	7.82		0.00075	7.4		0.023	15.46		3.2e-07		0.096	2.21		0.66	1.12		0.096	-1.97		0.012	2.09		0.19	2.22		0.83	1.06		0.027		0.62
1580	M	Mix			0.002	5.86		0.33	1.82		0.0055	4.27		8.4e-05		0.55	1.42		0.92	1.05		0.52	-1.35		0.12	-2.27		0.44	-1.31		0.21	1.74		0.44		0.11
1584	-	Unidentified			0.018	1.98		0.0069	2.79		.	1.33		.		0.46	-1.16		0.75	-1.07		0.59	1.08		0.46	1.22		.	-1.59		.	-1.94		.		.
1587	+	PREDICTED: probable phospholipid hydroperoxide glutathione peroxidase 6, mitochondrial-like [Cicer arietinum]	gi|502139449		0.0012	3.62		0.021	1.82		0.0063	2.9		5.9e-07		0.5	1.25		0.94	1.01		0.51	-1.24		0.0029	-1.58		0.24	-1.24		0.31	1.28		0.73		0.16
1589	-	Unidentified			0.13	1.96		0.31	1.22		0.047	1.94		0.0061		0.21	1.52		0.49	1.24		0.51	-1.23		0.87	-1.06		0.44	1.22		0.32	1.3		0.4		0.53
1592	-	Unidentified			0.0028	4.14		0.055	3.07		0.004	18.73		1e-06		0.35	1.37		0.61	1.16		0.66	-1.17		0.81	1.01		0.01	5.25		0.056	5.18		0.012		0.011
1593	+	KS-dehydrin [Trifolium repens]	gi|459383168		5.3e-05	24.6		1.1e-05	26.56		5.9e-05	20.77		2.7e-13		0.99	-1.15		0.44	1.19		0.2	1.37		0.65	-1.07		0.8	1		0.89	1.07		0.71		0.68
1596	-	Unidentified			0.64	1.1		0.95	-1.02		0.89	1.12		0.69		0.9	-1.05		0.82	-1.06		0.86	-1		0.57	-1.18		0.82	-1.05		0.79	1.13		0.96		0.88
1601	+	PREDICTED: peptidyl-prolyl cis-trans isomerase 1-like [Cicer arietinum]	gi|502144437		0.001	6.53		0.0036	3.58		0.00022	5.35		6.1e-09		0.52	1.17		0.51	-1.3		0.071	-1.52		0.068	-1.56		0.05	-1.58		0.92	-1.02		0.13		0.19
1605	+	RecName: Full=ABA-responsive protein ABR17 [Pisum sativum]	gi|1703042		0.054	5.14		0.46	2.42		0.017	4.02		0.0068		0.84	-1.22		0.53	-2.31		0.71	-1.89		0.24	-2.58		0.05	-2.95		0.85	-1.14		0.27		0.65
1606	-	Unidentified			0.0016	4.73		0.18	2.36		0.047	2.52		0.0003		0.5	1.65		0.99	-1.02		0.49	-1.69		0.43	-1.21		0.058	-1.92		0.55	-1.58		0.48		0.44
1607	+	KS-dehydrin [Trifolium repens]	gi|459383168		8.5e-06	6.01		0.16	2.35		4.2e-05	5.66		1.5e-08		0.012	1.84		0.35	-1.14		0.03	-2.1		0.25	-1.39		0.18	-1.21		0.46	1.15		0.23		0.011
1609	+	eukaryotic translation initiation factor 5A4 [Camellia sinensis]	gi|357973570		0.0012	2.77		0.2	1.72		0.05	1.85		0.00018		0.004	2.48		0.027	2.43		0.81	-1.02		0.31	1.54		0.032	1.63		0.65	1.06		0.0039		0.35
1612	-	Unidentified			0.0012	4.92		0.19	3.4		0.0081	2.97		5.5e-05		0.36	-1.36		0.68	-1.13		0.47	1.2		0.15	-1.97		0.1	-1.87		0.68	1.05		0.13		0.49
1615	-	Unidentified			0.011	2.42		0.0072	2.47		0.18	1.56		8.7e-05		0.59	-1.14		0.97	1.02		0.62	1.17		0.6	-1.12		0.16	-1.51		0.36	-1.35		0.53		0.46
1625	+	Mix	gi|37542526 and gi|357466125		0.00038	18.13		0.0059	7.09		0.0022	16.98		2.9e-08		0.078	3.76		0.52	1.42		0.18	-2.65		0.24	1.47		0.63	1.33		0.63	-1.11		0.047		0.35
1628	+	pathogenesis-related protein 10a [Lens culinaris]	gi|409034128		0.06	-1.73		0.0084	-2.17		0.34	-1.34		0.0019		0.78	1.06		0.5	-1.19		0.35	-1.27		0.33	-1.18		0.99	1.08		0.54	1.27		0.87		0.47
1630	+	KS-dehydrin [Trifolium repens]	gi|459383168		8.2e-05	18.83		4.3e-06	20.14		3.3e-05	20.89		1.4e-13		0.13	1.35		0.22	1.27		0.39	-1.06		0.24	1.44		0.39	1.41		0.82	-1.02		0.12		0.99
1633	-	Unidentified			0.00071	6.61		0.041	6.77		0.0017	6.68		4.4e-06		0.31	-1.46		0.47	-1.34		0.62	1.08		0.3	-1.42		0.39	-1.33		0.59	1.07		0.26		0.86
1634	+	PREDICTED: eukaryotic translation initiation factor 1A-like [Solanum tuberosum]	gi|565357488		0.12	3.51		0.83	1.54		0.0028	2.7		0.015		0.15	1.59		0.77	1.06		0.18	-1.51		0.61	-1.44		0.78	-1.23		0.35	1.17		0.94		0.31
1635	+	eukaryotic translation initiation factor 5A isoform III [Hevea brasiliensis]	gi|33325121		0.39	1.23		0.018	-2.59		0.45	-1.4		0.084		0.54	1.14		0.46	1.34		0.77	1.18		0.012	-2.78		0.3	-1.28		0.071	2.18		0.13		0.047
1637	+	KS-dehydrin [Trifolium repens]	gi|86125055		.	10.66		.	21.73		0.00028	12.91		.		.	-1.81		.	-1.28		.	1.42		0.8	1.12		0.79	-1.06		0.61	-1.19		.		.
1645	-	Unidentified			0.23	1.43		0.34	-1.37		.	1.18		.		0.16	1.59		0.13	1.45		0.48	-1.09		0.49	-1.23		.	1.2		.	1.48		.		.
1648	+	KS-dehydrin [Trifolium repens]	gi|459383168		0.074	6.3		5.8e-05	22.08		0.049	9.82		1.3e-05		0.66	1.06		0.66	1.09		0.92	1.03		0.029	3.72		0.59	1.7		0.1	-2.19		0.12		0.17
1649	-	Unidentified			0.074	1.4		0.21	1.62		0.015	1.69		0.0042		0.96	1.11		0.44	1.13		0.67	1.02		0.12	1.28		0.087	1.36		0.76	1.07		0.49		0.77
1652	+	cold responsive protein TRVSP [Trifolium repens]	gi|37542526		0.00065	6.28		0.094	3.71		0.00012	6		1.8e-06		0.81	-1		0.46	-1.24		0.83	-1.23		0.27	-1.7		0.5	-1.29		0.42	1.31		0.39		0.54
1656	M	/ pathogenesis-related protein 10a [Lens culinaris]	gi|409034128		0.06	-1.83		.	-2.67		0.0089	-1.59		.		0.079	1.46		0.096	1.31		0.52	-1.11		.	-1.01		0.15	1.51		.	1.52		.		.
1659	+	cold responsive protein TRVSP [Trifolium repens]	gi|37542526		0.00019	7.34		0.11	3.9		0.0086	4.08		8.8e-06		0.66	1.37		0.88	1		0.62	-1.36		0.23	-1.38		0.086	-1.79		0.94	-1.3		0.51		0.36
1660	+	RecName: Full=Glycine-rich RNA-binding protein 3 [Populus euphratica]	gi|158705826		0.015	-2.92		0.021	-2.72		0.0075	-3.04		1.1e-05		0.57	-1.26		0.9	-1.07		0.63	1.17		0.58	-1.17		0.69	-1.12		0.79	1.05		0.69		0.98
1674	+	peroxiredoxin [Pisum sativum]	gi|189094613		0.069	-1.86		0.018	-3.35		0.022	-1.95		0.0001		0.79	1.06		0.88	-1.02		0.88	-1.09		0.075	-1.7		0.73	-1.07		0.17	1.58		0.47		0.28
1677	+	Peroxiredoxin [Pisum sativum]	gi|189094613		0.49	-1.67		0.41	1.19		0.062	2.55		0.31		0.55	-1.59		0.67	-1.37		0.7	1.16		0.37	1.25		0.051	3.11		0.17	2.49		0.2		0.098
1679	+	cold responsive protein TRVSP [Trifolium repens]	gi|37542526		4.2e-05	25.09		0.00012	10.95		4e-05	16.83		1.1e-12		0.2	1.57		0.38	1.38		0.67	-1.14		0.19	-1.46		0.82	-1.08		0.17	1.35		0.78		0.14
1681	+	cold responsive protein TRVSP [Trifolium repens]	gi|37542526		0.006	5.08		0.05	3.86		0.0046	13.77		1e-05		0.93	1.29		0.38	-1.48		0.55	-1.9		0.87	-1.02		0.31	1.83		0.38	1.87		1		0.37
1682	+	cold responsive protein TRVSP [Trifolium repens]	gi|37542526		0.0046	9.57		0.00051	3.47		2e-05	7.51		8.7e-08		0.25	1.47		0.26	1.37		0.81	-1.07		0.053	-1.87		0.69	1.08		0.009	2.01		0.32		0.069
1683	+	peroxiredoxin [Pisum sativum]	gi|189094613		0.0059	-3.17		6.4e-05	-3.79		0.0011	-2.34		3.8e-09		0.99	-1.05		0.55	1.11		0.34	1.16		0.17	-1.25		0.028	1.5		0.0054	1.87		0.015		0.15
1684	+	RecName: Full=Glycine-rich RNA-binding protein 3 [Populus euphratica]	gi|158705826		0.0039	-4.15		0.011	-4.07		0.096	-2.11		2.2e-05		0.34	-1.37		0.84	-1.06		0.31	1.29		0.39	-1.34		0.42	1.85		0.17	2.49		0.15		0.43
1692	+	cold responsive protein TRVSP [Trifolium repens]	gi|37542526		0.0005	18.77		0.00017	10.38		0.00093	18.67		8.2e-10		0.067	2.12		0.55	1.27		0.21	-1.66		0.5	1.17		0.73	1.27		0.84	1.08		0.22		0.66
1694	+	pathogenesis-related protein 10a [Lens culinaris]	gi|409034128		0.044	-2.5		0.0014	-3.26		0.012	-2.34		8.4e-06		0.85	-1.14		0.76	-1.19		0.87	-1.05		0.32	-1.48		0.76	-1.11		0.5	1.33		0.64		0.76
1695	-	Unidentified			0.035	-2.06		0.077	-1.83		0.031	-2.97		0.00034		0.9	-1.01		0.76	1.09		0.77	1.1		0.92	1.11		0.085	-1.32		0.67	-1.47		0.9		0.69
1699	+	pathogenesis-related protein 10a [Lens culinaris]	gi|409034128		0.051	-2.41		0.0016	-3.74		0.044	-1.98		2.3e-05		0.76	1.03		0.99	-1.11		0.59	-1.15		0.14	-1.5		1	1.1		0.3	1.64		0.72		0.4
1700	+	cold responsive protein TRVSP [Trifolium repens]	gi|37542526		0.071	2.53		0.021	3.37		0.0032	5.17		2.1e-05		0.8	1.11		0.25	-1.47		0.25	-1.64		0.35	1.48		0.39	1.39		0.84	-1.07		0.46		0.33
1701	-	Unidentified			1.6e-05	33.29		0.022	28.25		0.0054	131.7		2.3e-07		0.2	1.92		0.47	1.15		0.39	-1.67		0.94	1.63		0.25	4.56		0.4	2.8		0.41		0.35
1703	+	cold responsive protein TRVSP [Trifolium repens]	gi|37542526		8e-05	7.69		1.1e-05	7.74		0.00031	11.28		6.4e-12		0.044	1.55		0.66	1.04		0.0093	-1.49		0.058	1.56		0.39	1.52		0.7	-1.02		0.042		0.69
1705	+	cold responsive protein TRVSP [Trifolium repens]	gi|37542526		0.00052	6.02		0.0026	3.24		0.0065	4.75		7.2e-08		0.06	1.66		0.84	1.14		0.24	-1.46		0.92	-1.12		0.84	-1.11		0.86	1.01		0.47		0.45
1710	+	cold responsive protein TRVSP [Trifolium repens]	gi|37542526		0.058	4.54		0.011	9.32		0.003	11.95		1.5e-05		0.91	-1.21		0.99	-1.34		0.74	-1.1		0.31	1.69		0.47	1.97		0.96	1.16		0.78		0.85
1711	+	Ubiquiting-conjugating enzyme 2 isoform 3 [Theobroma cacao]	gi|508710137		4.3e-05	5.65		0.012	3.76		0.0016	4.53		1.3e-08		0.57	1.12		0.24	1.4		0.46	1.25		0.2	-1.34		0.59	1.12		0.19	1.51		0.16		0.46
1715	-	Unidentified			0.0015	2.26		0.022	2.32		0.00079	4.08		2.2e-07		0.61	1.21		0.87	1.01		0.7	-1.19		0.28	1.23		0.023	1.83		0.091	1.48		0.12		0.12
1722	M	/ pathogenesis-related protein 10a [Lens culinaris]	gi|409034128		0.0015	-1.82		4.5e-05	-2.51		0.0045	-1.94		3.9e-09		0.066	1.33		0.074	1.28		0.77	-1.04		0.46	-1.04		0.32	1.2		0.22	1.25		0.072		0.17
1724	-	Unidentified			0.28	1.96		0.17	1.69		0.013	2.97		0.0064		0.61	1.16		0.8	-1.17		0.5	-1.36		0.92	-1		0.59	1.29		0.61	1.29		0.8		0.8
1726	+	cold responsive protein TRVSP [Trifolium repens]	gi|37542526		0.0018	2.95		0.028	4.19		.	7.43		.		0.86	1.02		0.68	1.05		0.77	1.03		0.23	1.45		.	2.64		.	1.82		.		.
1732	+	disease resistance response protein 1 [Glycine max]	gi|296051287		0.12	-1.77		0.065	-1.81		0.87	1.01		0.023		0.93	1.03		0.85	1.01		0.94	-1.02		0.91	1		0.14	1.8		0.075	1.8		0.22		0.3
1735	+	Glycine-rich RNA binding protein [Medicago truncatula]	gi|357473273		0.014	4.74		0.093	2.74		0.0024	7.17		1.7e-05		0.32	1.41		0.22	1.27		0.86	-1.11		0.81	-1.23		0.21	1.92		0.17	2.35		0.18		0.28
1736	-	Unidentified			0.96	-1.08		0.36	1.18		0.83	1.02		0.59		0.6	-1.3		0.91	-1.01		0.42	1.28		0.92	-1.02		0.63	1.09		0.58	1.11		0.7		0.92
1739	M	/ PREDICTED: actin-depolymerizing factor 2-like [Cicer arietinum]	gi|502079969		0.0092	-1.59		0.22	-1.36		0.12	-1.3		0.004		0.23	-1.23		0.52	-1.1		0.48	1.12		0.67	-1.06		0.45	1.11		0.52	1.17		0.35		0.71
1743	-	Unidentified			0.00087	3.22		0.0016	3.3		0.064	3.31		2.3e-06		0.23	-1.27		0.68	1.1		0.18	1.39		0.34	-1.24		0.97	1.13		0.57	1.39		0.36		0.98
1746	-	Unidentified			0.49	-1.09		0.04	-1.98		0.24	-2		0.0082		0.41	1.17		0.24	1.5		0.54	1.28		0.2	-1.55		0.56	-1.22		0.64	1.27		0.63		0.25
1748	+	pathogenesis-related protein 10a [Lens culinaris]	gi|409034128		0.015	-1.76		0.035	-1.46		0.11	-1.49		0.00051		0.02	-1.53		0.23	-1.21		0.25	1.27		0.32	-1.27		0.94	-1.02		0.36	1.24		0.07		0.65
1753	-	Unidentified			0.018	3.89		0.0012	6.38		.	3.78		.		0.64	1.13		0.92	-1.08		0.51	-1.21		0.12	1.85		.	-1.11		.	-2.04		.		.
1754	M	/ cold responsive protein TRVSP [Trifolium repens]	gi|37542526		4.4e-05	25.93		0.016	11.11		0.00027	37.79		3.5e-09		0.059	2.34		0.21	1.47		0.26	-1.59		0.55	1		0.23	2.14		0.2	2.13		0.33		0.11
1758	+	cold responsive protein TRVSP [Trifolium repens]	gi|37542526		0.00019	12.13		0.025	6.37		0.0011	14.48		5.3e-08		0.15	1.76		0.6	1.21		0.28	-1.46		0.63	-1.08		0.55	1.44		0.45	1.56		0.68		0.29
1766	M	Mix			0.015	3.25		0.017	6.88		0.25	1.79		0.0029		0.25	-1.52		0.58	-1.1		0.95	1.39		0.68	1.39		0.17	-1.99		0.058	-2.77		0.24		0.47
1768	-	Unidentified			0.023	1.58		0.097	1.39		0.065	1.48		0.00088		0.37	1.19		0.77	1.02		0.4	-1.16		0.72	1.05		0.83	-1.05		0.59	-1.1		0.51		0.85
1771	+	Glycine-rich RNA binding protein [Medicago truncatula]	gi|357473273		0.014	1.73		0.4	1.28		.	1.05		.		0.5	1.12		0.87	1.03		0.6	-1.09		0.34	-1.21		.	-1.6		.	-1.33		.		.
1776	+	PREDICTED: actin-depolymerizing factor 2-like [Cicer arietinum]	gi|357473273		1.1e-05	11.71		0.00047	5.66		0.00011	9.21		9.4e-12		0.1	1.53		0.79	1.15		0.3	-1.33		0.056	-1.35		0.23	-1.1		0.079	1.23		0.86		0.074
1779	-	Unidentified			0.0016	-2.06		0.017	-2.21		0.0014	-2.08		1.4e-05		0.92	-1		0.8	-1.05		0.39	-1.05		0.57	-1.08		0.73	-1.06		0.78	1.02		0.85		0.78
1782	+	RecName: Full=Nucleoside diphosphate kinase 1; AltName: Full=Nucleoside diphosphate kinase I; Short=NDK I; Short=NDP kinase I; Short=NDPK I	gi|1346672		0.049	-1.56		0.007	-1.77		0.08	-1.53		0.00021		0.75	1.03		0.86	1		0.81	-1.03		0.63	-1.1		0.95	1.02		0.69	1.12		0.95		0.81
1790	+	cold responsive protein TRVSP [Trifolium repens]			2.5e-05	8.51		0.00045	6.84		1.4e-05	8.65		3.4e-12		0.018	1.67		0.36	1.2		0.066	-1.39		0.22	1.35		0.27	1.22		0.61	-1.1		0.02		0.62
1799	-	Unidentified			0.0024	2.4		0.28	1.18		0.69	1.12		0.0051		0.058	1.58		0.39	1.51		0.77	-1.05		0.065	-1.28		0.043	-1.41		0.49	-1.1		0.71		0.047
1804	-	Unidentified			0.0096	2.74		0.029	3.28		0.45	2.22		0.002		0.39	1.45		0.5	1.43		0.98	-1.02		0.26	1.73		0.94	1.15		0.52	-1.5		0.4		0.77
1806	-	Unidentified			0.01	1.75		0.012	1.61		0.38	1.33		0.0012		0.86	1.04		0.85	1.07		0.92	1.03		0.68	-1.05		0.32	-1.23		0.37	-1.17		0.76		0.58
1810	+	Glycine-rich RNA binding protein [Medicago truncatula]	gi|357473273		0.083	1.65		0.046	2.6		.	2.01		.		0.46	-1.32		0.49	-1.36		0.9	-1.03		0.42	1.19		.	-1.12		.	-1.33		.		.
1811	+	DUO1-activated nucleic acid binding protein [Arabidopsis thaliana]	gi|15229322		0.21	1.33		0.3	1.55		0.4	1.18		0.094		0.66	1.11		0.62	1.06		0.93	-1.05		0.52	1.29		0.85	-1.07		0.56	-1.37		0.66		0.84
1815	-	Unidentified			0.11	-2.27		.	-3.19		0.016	-2.42		.		0.25	1.31		0.43	1.24		0.49	-1.06		.	-1.08		0.51	1.16		.	1.25		.		.
1816	-	Unidentified			0.42	-1.61		0.1	-1.42		0.021	-1.81		0.015		0.97	-1.16		0.7	1.03		0.15	1.2		0.75	-1.03		0.23	-1.09		0.92	-1.06		0.93		0.8
1839	-	Unidentified			0.62	-1.08		0.0057	-1.53		.	-1.47		.		0.34	1.17		0.15	1.39		0.22	1.19		0.11	-1.21		.	1.02		.	1.23		.		.
1848	+	nucleoside diphosphate kinase-like protein [Medicago truncatula]	gi|657371943		0.0034	-1.82		0.0066	-1.93		0.83	1.2		0.0098		0.23	-1.21		0.19	-1.31		0.49	-1.08		0.061	-1.28		0.24	1.67		0.31	2.14		0.22		0.066
1859	M	Mix	gi|334184521 and gi|357474991		0.081	1.3		0.97	1.01		.	1.28		.		0.47	1.12		0.57	-1.1		0.3	-1.23		0.38	-1.15		.	-1.12		.	1.03		.		.
1899	-	Unidentified			0.86	-1.16		0.03	-1.51		.	1.24		.		0.38	1.18		0.62	1.1		0.56	-1.08		0.63	-1.1		.	1.57		.	1.74		.		.
1928	+	PREDICTED: glycine-rich RNA-binding protein 2, mitochondrial-like [Cicer arietinum]	gi|357462751 and gi|407260761		0.024	-2.33		0.00017	-2.48		.	-1.71		.		0.95	-1.03		0.58	-1.21		0.24	-1.17		0.37	-1.1		.	1.12		.	1.24		.		.
1933	-	Unidentified			0.00036	-5.1		3.3e-05	-8.05		.	.		.		0.85	-1.05		0.17	-1.33		0.087	-1.27		0.073	-1.65		.	.		.	.		.		.
1935	M	/ cystatin [Medicago sativa]	gi|74058377		0.015	3.6		0.94	-1.04		.	1.42		.		0.062	3.57		0.19	2.27		0.42	-1.57		0.7	-1.05		.	-1.11		.	-1.06		.		.
1936	+	small nuclear ribonucleoprotein [Populus trichocarpa]	gi|224085111 and gi|407260761		0.02	-2.82		6.8e-06	-3.96		.	1.03		.		0.78	1.01		0.7	-1.19		0.24	-1.2		0.004	-1.39		.	2.43		.	3.39		.		.
1938	-	Unidentified			0.047	2.48		0.0032	1.79		.	7.4		.		0.44	1.06		0.57	-1.89		0.049	-2.01		0.22	-1.31		.	1.58		.	2.06		.		.
2037	+	isoflavone reductase family protein [Populus trichocarpa]	gi|566187586		0.023	-1.59		0.0064	-2.02		0.0089	-1.86		5.7e-06		0.47	1.18		0.56	1.13		0.86	-1.04		0.62	-1.08		0.82	-1.04		0.75	1.04		0.92		0.64
2039	+	cold responsive protein TRVSP [Trifolium repens]	gi|37542526		0.00074	30.16		0.02	14.98		0.0023	41.67		2.9e-07		0.15	3.24		0.66	-1.01		0.19	-3.27		0.76	1.61		0.52	1.37		0.86	-1.18		0.43		0.39
2042	+	cold responsive protein TRVSP [Trifolium repens]	gi|37542526		5.8e-05	104.39		0.056	9.89		0.00043	39.03		2.7e-07		0.33	3.86		0.31	1.31		0.62	-2.94		0.11	-2.74		0.3	-2.04		0.36	1.34		0.84		0.096
2043	+	putative adenosylhomocysteinase [Trifolium pratense]	gi|84468300		0.0035	1.66		0.014	1.88		0.0047	1.74		3.2e-06		0.55	-1.04		0.95	1		0.78	1.04		0.79	1.09		0.71	1.05		0.98	-1.04		0.98		0.91
2046	+	tyrosine phosphatase [Medicago truncatula]	gi|657404731		0.00082	4.6		0.0001	4.14		7.4e-05	4.42		9.6e-11		0.83	-1.13		0.69	-1.18		0.76	-1.05		0.11	-1.25		0.047	-1.23		0.81	1.02		0.44		0.82
2047	+	Malate dehydrogenase [Medicago truncatula]	gi|357439495		0.0018	2.04		7.6e-05	2.37		0.0012	2.18		1.6e-09		0.33	-1.2		0.91	1		0.18	1.2		0.71	-1.02		0.18	1.08		0.29	1.1		0.27		0.75
2048	+	Malate dehydrogenase [Medicago truncatula]	gi|357439495		8e-05	2.53		0.00055	2.31		0.00012	2.39		3.8e-11		0.27	-1.13		1	1.01		0.36	1.14		0.11	-1.24		0.62	-1.05		0.1	1.18		0.069		0.84
2049	M	Annexin 1 [Theobroma cacao] / NADP-dependent D-sorbitol-6-phosphate dehydrogenase [Medicago truncatula]	gi|357439495 and gi|590598079		0.00019	2.43		0.00011	3.05		0.00013	2.52		1.6e-11		0.17	-1.22		0.51	-1.09		0.41	1.12		0.76	1.03		0.68	-1.05		0.46	-1.08		0.55		0.31
2050	M	thiazole biosynthetic enzyme [Medicago truncatula] / Mercaptopyruvate sulfurtransferase-like protein [Medicago truncatula]			0.55	1.06		0.012	1.26		0.72	1.04		0.047		0.21	-1.11		0.74	-1.03		0.47	1.08		0.44	1.07		0.61	-1.05		0.21	-1.12		0.78		0.27
2051	+	cold acclimation-specific protein [Medicago falcata]	gi|312192960		0.00027	11.54		0.00025	7.8		0.00036	13.85		1.6e-10		0.056	1.51		0.15	1.6		0.99	1.06		0.93	1.02		0.16	1.92		0.19	1.88		0.077		0.41
2052	M	Mix	gi|6969496 and gi|353441000		3.9e-05	14.41		0.0021	4.37		0.00018	11.5		5.7e-11		0.3	1.41		0.95	-1.05		0.22	-1.48		0.0067	-2.35		0.23	-1.32		0.12	1.78		0.4		0.014
2053	+	Eukaryotic translation initiation factor 5A [Medicago truncatula]	gi|357487321		0.75	-1.98		0.039	3.14		0.75	-1.46		0.33		0.17	-4.52		0.95	-1.15		0.09	3.92		0.24	1.37		0.73	1.18		0.48	-1.17		0.34		0.11
