# Supplementary material for: A proteome analysis of freezing tolerance in red clover (Trifolium pratense L.)
Source: BMC Plant Biol. 2016 Mar 10;16:65. doi: 10.1186/s12870-016-0751-2 (PMC4787020; doi:10.1186/s12870-016-0751-2)
Supplement: Additional file 2: Table S3. — List of spots analyzed in the initial background Endure (E-TF0) and recurrently selected populations after three (E-TF3) and four cycles (E-TF4) and statistical analyses of the effects of cold acclimation, selection and their interactions on the relative abundance in crowns. (XLSX 221 kb) [file 12870_2016_751_MOESM2_ESM.xlsx]

## Sheet: Table S3
Table S3. List of spots analyzed in the initial background Endure (E-TF0) and recurrently selected populations after three (E-TF3) and four cycles (E-TF4) and statistical analyses of the effects of cold acclimation, selection and their interactions on the relative abundance in crowns. Homology of each spot with protein databases is also indicated (+: identified proteins, -: unidentified proteins;…
Spot no.	Hit	Homology	Accession no.		Cold acclimation											Selection																				Cold acclimation * selection interactions
					E-TF0			E-TF3			E-TF4			ANOVA p values		Non-acclimated (NA)									Cold-acclimated (CA)									ANOVA p values		ANOVA p values
																E-TF3 / E-TF0			E-TF4 /E-TF0			E-TF4/E-TF3			E-TF3 / E-TF0			E-TF4 /E-TF0			E-TF4/E-TF3
					t-test	Av. Ratio		t-test	Av. Ratio		t-test	Av. Ratio				t-test	Av. Ratio		t-test	Av. Ratio		t-test	Av. Ratio		t-test	Av. Ratio		t-test	Av. Ratio		t-test	Av. Ratio
6	+	Phosphorylase [Medicago truncatula]	gi|357496767		0.99	-1.01		0.17	-1.34		0.54	-1.18		0.28		0.17	1.4		0.39	1.36		0.77	-1.03		0.91	1.06		0.49	1.17		0.59	1.11		0.42		0.63
11	-	Unidentified			0.00083	2.19		0.037	1.58		0.11	1.61		6.8e-05		0.048	1.43		0.16	1.69		0.66	1.18		0.92	1.03		0.21	1.24		0.35	1.2		0.079		0.44
12	+	Phosphorylase [Medicago truncatula]	gi|357496767		0.00069	2.2		0.023	2.06		0.15	1.61		0.00012		0.75	1.22		0.15	1.68		0.39	1.37		0.14	1.14		0.38	1.23		0.86	1.07		0.22		0.6
13	+	Phosphorylase [Medicago truncatula]	gi|357496767		0.0016	1.83		0.33	1.19		0.047	1.57		0.00024		0.024	1.4		0.19	1.35		0.69	-1.04		0.45	-1.1		0.35	1.16		0.22	1.27		0.2		0.13
15	+	nuclease domain-containing protein [Medicago truncatula]	gi|357464897		0.011	1.41		0.0097	1.29		0.023	1.55		3.9e-05		0.2	1.15		0.87	1		0.35	-1.15		0.4	1.05		0.27	1.1		0.46	1.04		0.48		0.44
17	+	nuclease domain-containing protein [Medicago truncatula]	gi|357464897		8.6e-05	2.44		0.033	1.7		0.00019	2.42		6.6e-08		0.39	1.33		0.73	1.06		0.44	-1.26		0.37	-1.08		0.55	1.05		0.2	1.13		0.78		0.27
18	+	nuclease domain-containing protein [Medicago truncatula]	gi|357464897		6.4e-05	2.21		0.00029	2.44		0.00014	2.76		5.3e-11		0.41	-1.1		0.26	-1.11		0.93	-1.01		0.95	1		0.39	1.12		0.46	1.11		0.74		0.42
35	-	Unidentified			0.0017	1.69		0.064	1.28		0.00046	1.68		2.9e-07		0.019	1.18		0.054	-1.11		0.0014	-1.3		0.37	-1.12		0.32	-1.11		0.93	1		0.13		0.064
38	-	Unidentified			0.028	1.35		0.074	1.17		0.0057	1.42		3.3e-05		0.36	1.11		0.3	-1.12		0.029	-1.24		0.39	-1.05		0.42	-1.07		0.81	-1.02		0.12		0.22
40	-	Unidentified			0.00061	1.84		0.00085	1.46		0.0025	1.85		1.8e-08		0.11	1.19		0.73	-1.05		0.053	-1.25		0.3	-1.05		0.61	-1.04		0.96	1.01		0.24		0.15
41	+	E1 subunit-like 2-oxoglutarate dehydrogenase [Medicago truncatula]	gi|657376939		6.9e-05	1.8		0.00075	1.85		0.0002	2.28		3e-10		0.97	1.01		0.079	-1.19		0.11	-1.21		0.6	1.04		0.58	1.06		0.89	1.02		0.38		0.17
44	+	PREDICTED: cell division cycle protein 48 homolog [Glycine max]	gi|356548285		0.44	-1.19		0.01	-1.72		0.074	-1.73		0.0023		0.18	1.26		0.036	1.41		0.32	1.12		0.6	-1.15		0.86	-1.03		0.83	1.11		0.62		0.39
48	+	PREDICTED: cell division cycle protein 48 homolog [Glycine max]	gi|356548285		0.051	1.22		0.79	1.02		0.27	1.14		0.047		0.57	1.07		0.46	1.11		0.78	1.04		0.17	-1.12		0.7	1.04		0.15	1.16		0.41		0.46
50	+	PREDICTED: cell division cycle protein 48 homolog [Glycine max]	gi|356548285		0.002	1.66		0.00015	1.61		0.003	1.52		8e-09		0.43	-1.02		0.12	1.15		0.048	1.17		0.65	-1.05		0.58	1.06		0.28	1.1		0.07		0.75
51	+	cell division cycle protein 48 homolog [Allium cepa]	gi|356483069		0.0029	1.85		0.00029	1.81		0.003	1.48		1.6e-08		0.85	-1.02		0.13	1.21		0.053	1.24		0.72	-1.04		0.76	-1.03		0.91	1.01		0.22		0.17
53	+	Aconitate hydratase [Medicago truncatula]	gi|357453423		0.02	3.11		0.013	2.78		.	2.72		.		0.8	1.09		0.91	1.03		0.87	-1.06		0.85	-1.03		.	-1.11		.	-1.08		.		.
54	+	Aconitate hydratase [Medicago truncatula]	gi|357453423		0.0043	2.01		0.0089	1.68		0.0011	1.77		5.1e-07		0.57	1.17		0.4	1.11		0.86	-1.05		0.62	-1.03		0.76	-1.02		0.98	1		0.85		0.67
55	+	Aconitate hydratase [Medicago truncatula]	gi|357483921		0.00049	2.09		0.001	1.97		0.0063	2.06		8.1e-08		0.43	1.15		0.84	1.09		0.7	-1.06		0.21	1.08		0.26	1.07		0.88	-1.01		0.6		0.93
57	+	PREDICTED: cell division cycle protein 48 homolog [Glycine max]	gi|356548285		0.00023	1.88		8.6e-05	1.76		0.045	1.27		5.6e-09		0.52	1.05		0.074	1.2		0.14	1.14		0.71	-1.02		0.036	-1.24		0.038	-1.22		0.76		0.0028
58	+	Aconitate hydratase [Medicago truncatula]	gi|357453423		7.6e-05	2.64		0.0015	2.07		0.00012	2.94		1.5e-10		0.21	1.23		0.22	-1.2		0.044	-1.47		0.66	-1.04		0.38	-1.08		0.79	-1.03		0.061		0.11
59	+	Aconitate hydratase [Medicago truncatula]	gi|357453423		8.5e-05	1.79		0.042	1.62		0.00065	2.17		3.8e-07		0.14	1.09		0.24	-1.12		0.043	-1.22		0.76	-1.01		0.53	1.08		0.55	1.1		0.89		0.21
61	+	Aconitate hydratase [Medicago truncatula]	gi|357483921		0.00019	2.54		0.0071	2.55		5.4e-05	2.83		1.1e-08		0.7	1.15		0.98	1		0.65	-1.15		0.42	1.16		0.045	1.12		0.94	-1.04		0.65		0.87
62	+	Aconitate hydratase [Medicago truncatula]	gi|357453423		0.00015	2.64		0.0002	2.23		0.00022	3.02		6.6e-11		0.18	1.2		0.46	-1.13		0.089	-1.36		0.89	1.01		0.82	1.01		0.97	-1		0.17		0.16
63	-	Unidentified			0.16	1.44		.	1.68		0.096	1.67		.		0.98	-1.04		0.79	-1.09		0.51	-1.05		.	1.12		0.86	1.06		.	-1.05		.		.
64	+	PREDICTED: puromycin-sensitive aminopeptidase-like isoform X3 [Glycine max]	gi|357483921		0.00014	2.14		0.0042	1.88		0.002	1.7		2.2e-08		0.67	1.1		0.33	1.14		0.74	1.04		0.63	-1.03		0.21	-1.1		0.53	-1.06		0.97		0.42
65	+	Aconitate hydratase [Medicago truncatula]	gi|357483921		0.00038	2.33		0.0062	1.65		0.00068	2.14		7.4e-09		0.0023	1.58		0.22	1.21		0.058	-1.31		0.43	1.12		0.33	1.11		0.99	-1.01		0.012		0.11
66	+	Aconitate hydratase [Medicago truncatula]	gi|357483921		0.00034	3.15		0.0094	2.3		0.00047	3.16		1.8e-08		0.16	1.49		0.78	1.08		0.21	-1.38		0.69	1.09		0.46	1.09		0.94	-1.01		0.25		0.37
68	+	peptidase M1 family aminopeptidase N [Medicago truncatula]	gi|657375868		0.0046	1.85		0.0014	1.57		0.0054	1.52		1.3e-07		0.041	1.28		0.18	1.2		0.52	-1.07		0.39	1.09		0.93	-1.01		0.23	-1.1		0.082		0.4
70	+	PREDICTED: elongation factor 2-like [Cicer arietinum]	gi|502088397		0.041	1.52		0.0064	1.31		0.024	1.63		9.3e-05		0.29	1.14		0.55	-1.11		0.16	-1.27		0.92	-1.01		0.7	-1.04		0.64	-1.03		0.27		0.42
73	+	Aconitate hydratase [Medicago truncatula]	gi|357453423		9.5e-05	2.93		0.00028	2.05		0.00032	3.17		1e-10		0.0062	1.46		0.55	-1.1		0.013	-1.6		0.87	1.02		0.86	-1.01		0.78	-1.04		0.016		0.035
74	+	Aconitate hydratase [Medicago truncatula]	gi|357453423		0.0008	2.25		0.0059	2.23		3.4e-06	3.39		1.5e-09		0.87	1.06		0.053	-1.37		0.072	-1.44		0.87	1.05		0.27	1.1		0.66	1.05		0.38		0.1
81	-	Unidentified			0.15	-1.77		0.0008	-2.03		0.075	-2.17		0.00024		0.48	-1.18		1	-1.03		0.15	1.14		0.19	-1.35		0.41	-1.26		0.94	1.07		0.48		0.76
87	+	PREDICTED: elongation factor 2-like [Cicer arietinum]	gi|502088397		0.0054	1.57		0.0064	1.46		0.0047	1.61		9e-07		1	1.01		0.58	-1.06		0.59	-1.07		0.56	-1.07		0.8	-1.03		0.67	1.03		0.81		0.75
90	+	PREDICTED: elongation factor 2-like [Cicer arietinum]	gi|502088397		2.5e-05	3.42		6e-05	2.93		6.3e-06	3.32		8e-14		0.52	1.09		0.69	1.04		0.7	-1.05		0.46	-1.07		0.92	1.01		0.4	1.08		0.94		0.51
92	+	PREDICTED: elongation factor 2-like [Cicer arietinum]	gi|502088397		0.00037	2.32		0.00072	2.06		0.00019	2.19		3.1e-10		0.79	1.05		0.99	1.01		0.8	-1.04		0.52	-1.07		0.66	-1.05		0.8	1.02		0.96		0.8
93	+	PREDICTED: elongation factor 2-like [Cicer arietinum]	gi|502088397		3.2e-06	5.06		1.8e-05	4.71		7.5e-06	5		7.3e-15		0.78	1.05		0.86	1.04		0.92	-1.02		0.82	-1.02		0.76	1.03		0.62	1.04		0.95		0.9
103	+	ATP-dependent Clp protease ATP-binding subunit clpA-like protein [Medicago truncatula]	gi|357520587		0.075	-1.49		0.00019	-1.51		.	-1.92		.		0.99	-1.02		0.7	1.04		0.17	1.06		0.76	-1.04		.	-1.24		.	-1.2		.		.
104	+	PREDICTED: chaperone protein ClpC, chloroplastic-like isoform X1 [Cicer arietinum]	gi|502133386		0.42	-1.1		0.077	-1.45		0.0042	-1.47		0.0011		0.34	1.23		0.039	1.24		0.83	1.01		0.59	-1.08		0.59	-1.08		0.99	1		0.68		0.24
105	-	Unidentified			0.11	-1.41		0.016	-1.64		0.12	-1.26		0.0012		0.95	-1.02		0.76	-1.05		0.8	-1.03		0.28	-1.19		0.73	1.07		0.15	1.27		0.57		0.47
107	-	Unidentified			0.0078	1.67		0.2	1.44		0.028	1.41		0.0005		0.32	1.26		0.21	1.23		0.96	-1.02		0.75	1.08		0.63	1.04		0.94	-1.04		0.41		0.69
112	+	Phospholipase D alpha [Medicago truncatula]	gi|357455227		0.13	-1.37		0.022	-1.63		0.11	-1.37		0.0012		0.17	1.14		0.95	1.01		0.33	-1.14		0.91	-1.04		0.84	1.01		0.72	1.05		0.9		0.67
113	+	Phospholipase D alpha [Medicago truncatula]	gi|357455227		0.17	-1.25		0.72	-1.23		0.047	-1.38		0.12		0.87	1.05		0.16	1.23		0.5	1.17		0.79	1.07		0.43	1.12		0.71	1.04		0.56		0.84
117	+	PREDICTED: eukaryotic translation initiation factor 3 subunit B-like [Cicer arietinum]	gi|502132544		0.0045	1.66		0.51	1.09		0.97	1.03		0.078		0.54	1.21		0.17	1.43		0.47	1.18		0.023	-1.26		0.44	-1.13		0.8	1.12		0.7		0.22
126	+	Phospholipase D alpha [Medicago truncatula]	gi|357455227		0.11	-1.5		0.012	-2.43		0.091	-1.88		0.00073		0.14	1.53		0.72	1.21		0.42	-1.26		0.81	-1.06		0.95	-1.03		0.81	1.03		0.68		0.46
127	-	Unidentified			0.013	-2.69		0.00089	-4.87		0.005	-4.09		4.1e-07		0.023	1.94		0.26	1.34		0.12	-1.45		0.89	1.07		0.36	-1.14		0.55	-1.22		0.11		0.2
129	-	Unidentified			0.0027	-3.43		0.00058	-4.75		0.0016	-3.79		2.9e-08		0.59	-1.06		0.17	-1.2		0.48	-1.13		0.14	-1.47		0.33	-1.32		0.75	1.11		0.2		0.54
130	+	sucrose synthase [Arachis hypogaea var. vulgaris]	gi|333494282		0.0026	-2.64		0.0034	-5.45		0.0039	-4.1		1.2e-07		0.14	1.47		0.19	1.38		0.74	-1.07		0.1	-1.41		0.55	-1.13		0.52	1.25		0.82		0.081
132	+	PREDICTED: sucrose synthase-like isoform X3 [Cicer arietinum]	gi|502150606		0.017	-2.95		0.00046	-3.15		0.00027	-2.77		1.6e-08		0.48	-1.13		0.12	-1.31		0.24	-1.15		0.12	-1.21		0.26	-1.23		0.85	-1.02		0.093		0.82
133	-	Unidentified			0.00092	-2.96		1.1e-05	-4.42		7.6e-05	-4.71		5e-12		0.071	1.28		0.046	1.3		0.85	1.02		0.27	-1.17		0.25	-1.22		0.75	-1.05		0.88		0.039
136	+	PREDICTED: sucrose synthase-like isoform X3 [Cicer arietinum]	gi|502150606		0.0019	-3.07		0.0002	-3.28		0.0019	-2.43		4e-09		0.77	-1.09		0.19	-1.4		0.17	-1.28		0.18	-1.16		0.45	-1.11		0.84	1.05		0.23		0.49
137	+	sucrose synthase [Medicago falcata]	gi|145687787		0.0012	-3.26		8.8e-05	-3.67		1.8e-05	-3.29		2.2e-11		0.66	1.07		0.62	-1.1		0.19	-1.17		0.7	-1.06		0.45	-1.11		0.77	-1.05		0.54		0.75
139	-	Unidentified			0.071	1.98		0.05	1.71		0.023	2.04		0.00028		0.69	1.1		0.93	-1.03		0.65	-1.13		0.82	-1.06		0.99	-1		0.75	1.06		0.99		0.83
140	+	Methionine synthase [Medicago truncatula]			0.032	1.86		0.017	1.87		0.0017	2.49		5.2e-06		0.31	-1.28		0.21	-1.29		0.95	-1.01		0.24	-1.27		0.79	1.04		0.1	1.32		0.2		0.47
142	+	Methionine synthase [Medicago truncatula]			0.044	2.3		0.0025	3.4		0.0016	4.21		1e-06		0.049	-1.47		0.11	-1.25		0.27	1.18		0.99	1		0.25	1.47		0.21	1.46		0.24		0.26
143	+	nodule-enhanced sucrose synthase [Cicer arietinum]	gi|332367442		0.015	-1.58		0.00046	-2.72		0.00022	-2.37		8.4e-09		0.0067	1.61		0.015	1.32		0.069	-1.22		0.64	-1.07		0.41	-1.13		0.79	-1.06		0.14		0.026
144	+	nodule-enhanced sucrose synthase [Cicer arietinum]	gi|332367442		0.095	-1.68		0.001	-1.97		0.012	-1.71		1.9e-05		0.36	1.16		0.96	-1.04		0.026	-1.2		0.95	-1.02		0.72	-1.06		0.75	-1.05		0.57		0.71
151	+	heat shock protein 90-1 [Glycine max]	gi|351726363		0.024	-1.4		0.01	-1.19		0.013	-1.29		2.5e-05		0.39	-1.06		0.69	-1.03		0.71	1.03		0.22	1.12		0.52	1.06		0.11	-1.05		0.8		0.26
153	-	Unidentified			0.7	-1.15		0.16	-1.23		0.0096	-1.68		0.012		0.91	-1.07		0.42	1.18		0.14	1.26		0.35	-1.15		0.2	-1.24		0.52	-1.08		0.75		0.21
154	-	Unidentified			0.021	-1.56		0.1	-1.6		0.028	-1.73		0.00076		0.39	-1.11		0.89	1.04		0.44	1.15		0.54	-1.13		0.65	-1.07		0.74	1.06		0.61		0.94
155	+	Methionine synthase [Medicago truncatula]	gi|357508777		0.0029	-1.87		0.045	-1.54		0.012	-1.58		1.4e-05		0.027	-1.3		0.31	-1.12		0.19	1.16		0.67	-1.07		0.65	1.06		0.51	1.13		0.18		0.61
156	-	Unidentified			0.034	-1.43		0.092	-1.25		0.0046	-1.86		4.3e-05		0.2	-1.15		0.38	1.1		0.047	1.27		0.98	-1		0.32	-1.17		0.33	-1.17		0.76		0.1
158	-	Unidentified			0.0012	-1.59		0.036	-1.48		0.035	-1.36		0.00033		0.077	-1.16		0.62	-1.03		0.14	1.12		0.6	-1.07		0.17	1.13		0.39	1.21		0.21		0.76
159	+	Methionine synthase [Medicago truncatula]	gi|357508781		0.0015	-1.63		0.039	-1.35		0.004	-1.54		2e-06		0.035	-1.24		0.25	-1.12		0.23	1.11		0.72	-1.03		0.52	-1.06		0.9	-1.03		0.22		0.48
160	+	Methionine synthase [Medicago truncatula]	gi|357508781		0.012	-1.63		0.021	-1.58		0.0057	-1.66		9.4e-06		0.28	-1.14		0.73	-1.05		0.38	1.08		0.52	-1.1		0.59	-1.07		0.82	1.03		0.51		0.99
161	-	Unidentified			0.019	-1.71		0.0068	-1.9		0.0016	-1.96		1.4e-06		0.89	1.01		0.63	1.07		0.61	1.06		0.48	-1.1		0.55	-1.07		0.81	1.03		0.86		0.73
162	-	Unidentified			0.0054	-2.03		0.0016	-1.91		0.0012	-2.12		5.8e-08		0.3	-1.17		0.67	-1.08		0.13	1.09		0.47	-1.1		0.42	-1.13		0.9	-1.02		0.43		0.84
163	+	Methionine synthase [Medicago truncatula]	gi|357508781		0.017	-2.04		0.0013	-2.39		0.0014	-2.37		2.8e-07		0.34	-1.15		0.53	-1.08		0.5	1.06		0.2	-1.34		0.31	-1.26		0.74	1.07		0.17		0.68
165	+	Methionine synthase [Medicago truncatula]	gi|357508781		0.00061	-2.37		0.001	-2.68		0.00095	-2.6		6.8e-09		0.58	-1.09		0.93	-1.02		0.47	1.07		0.17	-1.23		0.41	-1.12		0.67	1.1		0.37		0.75
166	-	Unidentified			0.00057	-3.01		0.00047	-2.65		0.00043	-2.7		1.2e-09		0.043	-1.3		0.066	-1.18		0.24	1.1		0.34	-1.15		0.63	-1.06		0.7	1.08		0.16		0.86
168	+	Methionine synthase [Medicago truncatula]	gi|357508781		.	-2.46		0.004	-2.68		1.8e-05	-2.46		.		.	-1		.	1.12		0.034	1.12		0.65	-1.09		0.27	1.12		0.25	1.22		.		.
169	+	Methionine synthase [Medicago truncatula]	gi|357508781		0.00041	-2.48		0.0034	-3.04		0.0032	-2.62		2.4e-08		0.58	-1.06		0.65	-1.05		0.87	1.01		0.22	-1.3		0.5	-1.11		0.57	1.17		0.3		0.57
170	+	Methionine synthase [Medicago truncatula]	gi|357508781		0.0046	-2.31		0.0024	-2.53		0.00041	-2.49		2.2e-07		0.47	-1.07		0.84	1.02		0.37	1.09		0.4	-1.17		0.72	-1.06		0.51	1.11		0.42		0.87
171	+	Methionine synthase [Medicago truncatula]	gi|357508781		0.0051	-2.48		7.6e-05	-2.42		0.00014	-2.27		3.6e-10		0.63	-1.05		0.73	-1.04		0.81	1.01		0.86	-1.02		0.67	1.06		0.49	1.08		0.77		0.82
172	-	Unidentified			0.052	1.76		0.038	1.61		0.0036	1.53		0.00029		0.91	-1		0.4	1.28		0.086	1.28		0.59	-1.09		0.35	1.11		0.2	1.21		0.15		0.79
173	+	Methionine synthase [Medicago truncatula]	gi|357508781		0.00031	-2.27		0.00034	-2.55		3.3e-05	-2.41		4.9e-11		0.54	-1.05		0.55	-1.04		0.89	1.01		0.25	-1.18		0.34	-1.11		0.61	1.07		0.34		0.69
175	+	Methionine synthase [Medicago truncatula]	gi|357508781		0.0013	-1.92		0.0003	-2.04		6e-05	-1.93		2.1e-10		0.49	-1.05		0.33	-1.08		0.56	-1.02		0.36	-1.12		0.46	-1.08		0.72	1.04		0.4		0.83
176	+	Methionine synthase [Medicago truncatula]	gi|357508777		0.00039	3.55		0.00047	2.43		8.5e-05	3.96		6.9e-11		0.22	1.24		0.31	1.09		0.34	-1.14		0.29	-1.18		0.35	1.21		0.08	1.43		0.37		0.08
177	+	Methionine synthase [Medicago truncatula]	gi|357508781		0.00015	2.56		0.0011	2.43		0.00063	2.72		1.8e-09		1	1.03		0.98	1.02		0.98	-1		0.79	-1.03		0.5	1.09		0.37	1.12		0.84		0.87
178	+	Methionine synthase [Medicago truncatula]	gi|357508777		0.03	-1.33		0.0028	-1.49		0.0048	-1.42		2.2e-06		0.94	1		0.98	-1		0.95	-1		0.23	-1.12		0.42	-1.07		0.67	1.04		0.68		0.62
180	+	Methionine synthase [Medicago truncatula]	gi|357508777		0.00044	3.54		0.0012	2.82		3.8e-05	3.49		2.1e-10		0.57	1.13		0.5	1.09		0.88	-1.04		0.2	-1.11		0.41	1.07		0.1	1.19		0.63		0.44
181	+	Methionine synthase [Medicago truncatula]	gi|357508781		0.0013	3.63		0.00044	2.96		1.7e-05	2.95		2.1e-10		0.58	1.15		0.21	1.29		0.45	1.12		0.56	-1.07		0.61	1.05		0.17	1.11		0.3		0.52
182	-	Unidentified			0.00028	4		0.00052	2.84		2.3e-05	3.99		3.4e-11		0.18	1.3		0.39	1.17		0.42	-1.11		0.48	-1.09		0.15	1.17		0.062	1.27		0.22		0.13
183	+	Methionine synthase [Medicago truncatula]	gi|357508777		0.048	2.08		0.00066	1.98		0.00012	2.99		2e-07		0.22	1.26		0.38	-1.18		0.0052	-1.49		0.23	1.2		0.24	1.22		0.93	1.01		0.056		0.079
185	+	Methionine synthase [Medicago truncatula]	gi|357508777		0.0022	2.15		0.0038	1.82		0.00078	1.95		3.4e-08		0.66	1.09		0.61	1.09		1	-1.01		0.3	-1.08		0.84	-1.01		0.42	1.06		0.9		0.66
187	+	Methionine synthase [Medicago truncatula]	gi|357508777		0.0034	2.03		0.0014	1.81		0.0019	1.86		4.3e-08		0.97	-1		0.87	1.02		0.88	1.02		0.22	-1.12		0.51	-1.07		0.64	1.05		0.82		0.77
188	+	Methionine synthase [Medicago truncatula]	gi|357508777		0.0006	4.12		5.8e-05	3.49		0.00011	3.58		2.7e-11		0.59	1.11		0.62	1.11		0.98	1		0.5	-1.06		0.71	-1.03		0.78	1.03		0.91		0.67
189	+	Methionine synthase [Medicago truncatula]	gi|357508777		0.00073	4.1		0.00031	3.54		4.6e-05	3.82		8e-11		0.65	1.13		0.65	1.1		0.94	-1.03		0.82	-1.02		0.67	1.03		0.42	1.05		0.83		0.83
191	+	Acyl-peptide hydrolase-like protein [Medicago truncatula]	gi|357459569		0.25	1.31		0.28	-1.34		0.38	-1.27		0.44		0.64	1.13		0.084	1.55		0.18	1.37		0.12	-1.55		0.66	-1.08		0.42	1.44		0.28		0.29
192	+	PREDICTED: heat shock cognate 70 kDa protein 2-like [Cicer arietinum]	gi|502102600		0.01	1.75		0.36	1.2		0.012	1.87		0.00029		0.69	-1.08		0.66	1.09		0.42	1.18		0.018	-1.57		0.37	1.17		0.019	1.85		0.019		0.2
195	+	Protein disulfide isomerase L-2 [Medicago truncatula]	gi|357472209		0.0011	2.71		0.0084	1.59		0.0041	2.08		1.3e-07		0.27	1.22		0.71	1.13		0.65	-1.08		0.04	-1.4		0.33	-1.16		0.0085	1.22		0.79		0.088
196	-	Unidentified			0.77	-1.1		0.19	1.96		0.99	1.02		0.39		0.36	-1.38		0.27	-1.44		0.9	-1.04		0.38	1.57		0.39	-1.27		0.29	-2		0.33		0.29
204	+	PREDICTED: oligopeptidase A-like [Cicer arietinum]	gi|502162590		0.055	1.42		0.0058	1.47		0.008	1.39		2.5e-05		0.81	-1.05		0.69	-1.07		0.87	-1.02		0.92	-1.01		0.44	-1.09		0.41	-1.07		0.65		0.93
206	+	PREDICTED: oligopeptidase A-like [Cicer arietinum]	gi|502162590		0.00086	1.7		0.012	1.32		0.15	1.26		7.1e-05		0.3	1.09		0.47	1.21		0.57	1.12		0.051	-1.19		0.17	-1.11		0.48	1.07		0.6		0.23
207	+	PREDICTED: oligopeptidase A-like [Cicer arietinum]	gi|502162590		0.76	-1.09		0.0083	1.72		0.16	1.42		0.04		0.081	-1.55		0.16	-1.47		0.79	1.05		0.36	1.21		0.82	1.05		0.22	-1.15		0.57		0.1
208	+	PREDICTED: oligopeptidase A-like [Cicer arietinum]	gi|502162590		0.061	1.43		0.037	1.35		0.074	1.45		0.00068		0.48	-1.17		0.45	-1.19		0.82	-1.02		0.044	-1.24		0.085	-1.18		0.48	1.05		0.2		0.89
209	+	PREDICTED: oligopeptidase A-like [Cicer arietinum]	gi|502162590		0.01	1.8		0.072	1.45		0.11	1.25		0.00022		0.4	1.15		0.42	1.16		0.97	1.01		0.49	-1.08		0.032	-1.24		0.45	-1.15		0.83		0.18
211	-	Unidentified			0.081	-1.77		0.0019	-1.75		0.0032	-2.04		2.6e-06		0.81	-1.02		0.65	-1.04		0.92	-1.01		0.95	-1.02		0.51	-1.19		0.33	-1.18		0.5		0.65
214	-	Unidentified			0.28	1.25		0.77	1.04		0.79	1.03		0.25		0.59	1.11		0.16	1.34		0.18	1.2		0.57	-1.08		0.42	1.1		0.21	1.18		0.14		0.53
217	-	Unidentified			0.017	-1.72		0.18	-1.39		0.0012	-1.81		0.00022		0.38	-1.23		0.74	1.04		0.15	1.28		0.9	1.01		0.9	-1.01		0.95	-1.02		0.4		0.49
218	-	Unidentified			0.092	-1.51		0.38	-1.31		0.14	-1.66		0.013		0.32	-1.28		0.44	-1.16		0.66	1.11		0.69	-1.11		0.31	-1.27		0.55	-1.14		0.42		0.68
232	-	Unidentified			0.0007	1.94		0.0048	1.63		0.00015	1.66		7.2e-09		0.5	1.11		0.56	1.05		0.72	-1.05		0.46	-1.08		0.23	-1.11		0.66	-1.03		0.84		0.43
235	M	Mix	gi|357469713 and gi|356501560		0.014	1.52		0.19	1.16		0.15	1.29		0.0018		0.00083	1.32		0.43	1.2		0.42	-1.1		0.96	1.01		0.88	1.02		0.92	1.01		0.32		0.35
238	+	Transketolase [Medicago truncatula]	gi|357469713		0.0013	1.78		0.016	1.74		0.0005	1.91		3.4e-07		0.85	-1.01		0.34	-1.09		0.75	-1.08		0.76	-1.03		0.88	-1.01		0.87	1.02		0.85		0.9
239	-	Unidentified			0.00038	1.87		0.074	1.4		0.0014	1.8		1.4e-06		0.39	1.23		0.53	1.1		0.62	-1.11		0.26	-1.09		0.36	1.06		0.15	1.15		0.74		0.27
243	+	Heat shock protein Hsp70 [Medicago truncatula]	gi|87241037		0.0088	1.54		0.037	1.43		0.56	1.16		0.013		0.53	-1.03		0.59	1.23		0.42	1.27		0.43	-1.1		0.59	-1.08		0.96	1.02		0.72		0.6
245	+	PREDICTED: heat shock cognate 70 kDa protein 2-like [Cicer arietinum]	gi|502102600		0.0031	1.53		0.013	1.55		0.00033	1.72		7.5e-07		0.57	-1.07		0.39	-1.08		0.97	-1		0.54	-1.06		0.44	1.05		0.29	1.11		0.54		0.65
247	+	PREDICTED: actin-101-like [Glycine max]			0.04	1.4		0.063	1.52		0.051	1.4		0.00059		0.58	-1.08		0.89	1.03		0.53	1.12		0.97	1		0.83	1.03		0.85	1.03		0.75		0.83
248	+	PREDICTED: heat shock cognate 70 kDa protein 2-like [Cicer arietinum]	gi|502102600		0.034	1.36		0.21	1.27		0.3	1.26		0.018		0.81	-1.03		0.98	1.05		0.92	1.07		0.38	-1.09		0.78	-1.03		0.59	1.07		0.86		0.98
249	+	PREDICTED: heat shock cognate 70 kDa protein 2-like [Cicer arietinum]	gi|502102600		0.048	1.47		0.037	1.61		0.017	1.7		0.00015		0.37	-1.26		0.49	-1.18		0.75	1.07		0.18	-1.15		0.83	-1.02		0.44	1.14		0.34		0.84
254	+	monodehydroascorbate reductase [Medicago sativa]			0.18	1.48		0.072	1.65		0.66	1.07		0.013		0.32	-1.41		0.66	1.09		0.17	1.53		0.25	-1.27		0.25	-1.27		0.96	-1		0.12		0.24
269	-	Unidentified			0.21	1.25		0.078	1.55		0.0088	1.87		0.00059		0.58	-1.18		0.35	-1.26		0.57	-1.07		0.86	1.05		0.31	1.19		0.58	1.13		0.91		0.35
270	+	Stress-induced-phosphoprotein [Medicago truncatula]	gi|357481949		0.049	1.55		0.18	1.31		0.00038	2.05		7.7e-05		0.9	-1.02		0.26	-1.31		0.38	-1.29		0.09	-1.21		0.89	1		0.014	1.22		0.56		0.23
271	+	Stress-induced-phosphoprotein [Medicago truncatula]	gi|357481949		0.0025	2.64		0.0031	2.66		0.00095	3.17		1.5e-07		0.8	-1.03		0.47	-1.12		0.41	-1.08		0.81	-1.02		0.88	1.08		0.77	1.1		0.94		0.74
276	-	Unidentified			0.012	1.91		0.0054	1.65		0.00026	2.12		2.6e-07		0.78	-1.09		0.59	-1.17		0.68	-1.07		0.039	-1.26		0.63	-1.05		0.081	1.2		0.31		0.42
278	+	Stress-induced-phosphoprotein [Medicago truncatula]	gi|357481949		8.2e-05	3.52		8.7e-05	3.56		0.0002	3.31		7.6e-12		0.32	-1.18		0.85	1.03		0.22	1.21		0.12	-1.17		0.67	-1.03		0.29	1.13		0.12		0.89
279	+	Stress-induced-phosphoprotein [Medicago truncatula]	gi|357481949		8.3e-05	3.06		0.0001	2.87		3.7e-06	3.06		4.1e-13		0.53	1.1		0.59	1.05		0.72	-1.05		0.76	1.03		0.55	1.05		0.84	1.02		0.67		0.88
282	-	Unidentified			0.4	-1.18		0.2	-1.33		0.037	-1.64		0.01		0.63	-1.08		0.44	1.1		0.29	1.19		0.4	-1.22		0.38	-1.26		0.88	-1.03		0.57		0.52
283	+	Heat shock protein [Medicago truncatula]	gi|357476131		0.013	2.27		0.00033	2.72		7.4e-05	2.54		4.3e-09		0.38	-1.16		0.51	-1.13		0.79	1.02		0.9	1.03		0.97	-1.01		0.86	-1.04		0.83		0.76
288	+	PREDICTED: luminal-binding protein 5 [Glycine max]	gi|356523657		0.46	-1.29		0.26	-1.42		0.082	-1.99		0.026		0.2	1.62		0.11	1.84		0.56	1.13		0.22	1.47		0.84	1.19		0.56	-1.23		0.19		0.46
291	+	PREDICTED: V-type proton ATPase catalytic subunit A-like [Cicer arietinum]	gi|502149512		0.0051	1.89		0.00075	1.64		0.0014	1.87		4.2e-08		0.33	1.16		0.73	1.05		0.4	-1.1		0.99	1		0.68	1.04		0.69	1.04		0.59		0.54
293	M	Mix	gi|84468432 and gi|674244379		0.027	-1.49		0.092	-1.32		0.28	-1.19		0.0026		0.13	-1.22		0.2	-1.24		0.87	-1.02		0.65	-1.07		0.92	1.01		0.56	1.08		0.37		0.51
298	-	Unidentified			0.033	2.32		0.0012	2.09		4.2e-05	2.68		6.6e-08		0.83	1.02		0.52	1.09		0.57	1.06		0.64	-1.08		0.15	1.25		0.0014	1.36		0.097		0.38
300	+	endoplasmic reticulum HSC70-cognate binding protein precursor [Glycine max]	gi|2642238		0.065	-1.63		0.064	-1.29		0.53	-1.07		0.042		0.14	1.17		0.7	1.05		0.32	-1.12		0.12	1.48		0.7	1.6		0.76	1.08		0.35		0.77
301	+	PREDICTED: luminal-binding protein 5 [Glycine max]	gi|356523657		0.02	-1.76		0.0011	-1.88		0.0099	-2.01		2.7e-06		0.78	1.02		0.49	-1.11		0.21	-1.14		0.82	-1.04		0.26	-1.27		0.3	-1.22		0.2		0.78
302	+	Malic enzyme [Medicago truncatula]	gi|357520877		0.021	3.13		0.00024	2.14		0.011	1.92		9.8e-07		0.28	1.28		0.08	1.67		0.13	1.3		0.56	-1.14		0.89	1.02		0.38	1.17		0.13		0.2
307	M	Mix	gi|657406120 and gi|357437769		0.013	1.55		0.14	1.31		0.001	1.77		3.7e-05		0.69	-1.06		0.12	-1.26		0.44	-1.19		0.092	-1.24		0.34	-1.1		0.2	1.13		0.22		0.36
308	+	Malic enzyme [Medicago truncatula]	gi|357520877		0.0022	2.18		0.0032	1.85		0.0035	2.11		1.3e-07		0.69	1.07		0.56	1.09		0.88	1.01		0.32	-1.1		0.86	1.05		0.44	1.16		0.73		0.69
316	+	Malic enzyme [Medicago truncatula]	gi|357520877		0.0063	2.24		0.00091	1.83		0.00024	1.81		2.5e-08		0.51	1.12		0.37	1.14		0.85	1.02		0.58	-1.1		0.58	-1.09		0.98	1		0.93		0.44
317	+	Malic enzyme [Medicago truncatula]	gi|357520877		8.9e-05	3.26		4.5e-05	2.87		3e-06	2.87		1.3e-13		0.52	1.11		0.46	1.09		0.94	-1.02		0.7	-1.02		0.47	-1.04		0.56	-1.02		0.83		0.56
318	+	putative NADP-dependent malic enzyme [Capsicum chinense]	gi|171854655		0.00037	4.54		2.5e-05	4.28		3.7e-05	3.88		2.5e-12		0.63	1.09		0.48	1.17		0.71	1.07		0.81	1.03		0.97	-1		0.78	-1.03		0.7		0.7
323	-	Unidentified			3.1e-05	2.63		0.00049	2.17		7.6e-05	2.7		1.5e-11		0.67	1.05		0.98	1.02		0.76	-1.03		0.18	-1.15		0.58	1.04		0.097	1.2		0.54		0.24
326	-	Unidentified			0.055	-1.37		0.04	-1.67		0.052	-1.63		0.00087		0.66	-1.06		0.43	-1.07		0.94	-1.01		0.12	-1.29		0.27	-1.27		0.85	1.01		0.35		0.68
332	-	Unidentified			0.049	1.42		0.8	1.06		0.013	1.62		0.0027		0.61	1.04		0.55	-1.07		0.34	-1.11		0.22	-1.28		0.67	1.06		0.089	1.36		0.46		0.083
341	+	PREDICTED: 2,3-bisphosphoglycerate-independent phosphoglycerate mutase-like [Cicer arietinum]	gi|502104660		0.0036	2.95		0.00034	2.56		3.6e-05	3.04		7.8e-10		0.44	1.16		0.56	1.1		0.7	-1.06		0.95	1		0.32	1.13		0.29	1.13		0.49		0.65
346	+	2,3-bisphosphoglycerate-independent phosphoglycerate mutase [Medicago truncatula]	gi|357506805		.	3.32		0.0072	2.52		0.5	1.37		.		.	1.28		.	2.35		0.37	1.84		0.96	-1.03		0.84	-1.03		0.84	1		.		.
350	+	PREDICTED: 2,3-bisphosphoglycerate-independent phosphoglycerate mutase-like [Cicer arietinum]	gi|502104660		0.00071	3.71		1.7e-05	3.75		3.5e-05	3.47		4.6e-12		0.71	1.04		0.41	1.16		0.39	1.11		0.67	1.05		0.42	1.09		0.76	1.03		0.42		0.88
353	+	2,3-bisphosphoglycerate-independent phosphoglycerate mutase [Medicago truncatula]	gi|357506803		8.2e-05	5.12		0.00018	4.47		2.1e-06	5.39		6.2e-13		0.61	1.14		0.9	1		0.57	-1.14		0.9	-1		0.57	1.06		0.6	1.06		0.87		0.69
356	+	Poly(A)-binding protein [Medicago truncatula]	gi|357465579		0.56	1.15		0.076	1.56		0.0076	1.52		0.0058		0.49	-1.16		0.15	-1.17		0.82	-1.01		0.3	1.17		0.48	1.13		0.68	-1.04		0.99		0.37
359	+	TCP-1/cpn60 chaperonin family protein [Theobroma cacao]	gi|590709604		.	1.78		0.31	1.46		.	1.3		.		.	1.25		.	1.41		.	1.13		0.97	1.03		0.93	1.03		0.92	1		.		.
362	-	Unidentified			0.36	-1.28		0.082	-1.93		0.0061	-1.75		0.005		0.37	1.18		0.098	1.34		0.36	1.13		0.58	-1.28		0.85	-1.03		0.39	1.25		0.53		0.59
363	-	Unidentified			0.0056	1.87		0.0044	1.69		0.00044	1.81		7.2e-08		0.21	1.15		0.97	1.01		0.26	-1.14		0.78	1.05		0.92	-1.02		0.63	-1.06		0.39		0.79
366	+	2-isopropylmalate synthase [Medicago truncatula]	gi|357445099		0.0016	1.95		0.038	1.7		0.021	1.65		3.9e-05		0.93	1.06		0.43	1.06		0.85	-1		0.53	-1.08		0.43	-1.12		0.81	-1.03		0.95		0.75
368	+	protein disulfide isomerase-like protein precursor [Glycine max]	gi|351722359		0.33	1.27		0.021	1.39		0.077	1.39		0.0042		0.16	-1.17		0.7	-1.05		0.49	1.11		0.72	-1.08		0.79	1.04		0.47	1.12		0.51		0.85
371	-	Unidentified			0.001	-1.74		0.023	-1.75		0.036	-1.88		4.9e-05		0.18	-1.23		0.7	-1.05		0.49	1.18		0.18	-1.24		0.42	-1.13		0.72	1.1		0.25		0.96
373	-	Unidentified			0.091	1.46		0.0074	1.81		3.4e-05	1.53		2.4e-05		0.27	-1.32		0.58	-1.15		0.15	1.14		0.67	-1.07		0.48	-1.1		0.89	-1.03		0.3		0.6
375	+	protein disulfide isomerase-like protein precursor [Glycine max]	gi|351722359		0.0063	2.39		5.4e-05	2.3		0.0012	2.87		1.6e-08		0.8	-1.07		0.67	-1.11		0.68	-1.03		0.46	-1.12		0.65	1.08		0.24	1.21		0.8		0.54
378	+	protein disulfide isomerase-like protein precursor [Glycine max]	gi|351722359		0.00048	3.32		0.0011	3.17		4.4e-05	3.37		3.1e-10		0.58	-1.11		0.6	1.09		0.23	1.21		0.36	-1.16		0.33	1.11		0.15	1.29		0.12		0.9
379	M	Mix	gi|351722359 and gi|590644498		0.0015	2.43		0.00049	2.57		0.0003	3.17		1.4e-09		0.38	-1.09		0.87	-1.01		0.46	1.08		0.89	-1.03		0.21	1.3		0.18	1.33		0.22		0.42
380	+	rubisco subunit binding-protein beta subunit, rubb, putative [Ricinus communis]	gi|255564820		0.31	-1.21		0.017	-1.45		0.023	-1.31		0.0011		0.8	1.04		0.58	1.07		0.75	1.03		0.29	-1.16		0.97	-1.01		0.2	1.15		0.59		0.59
381	-	Unidentified			0.72	1.08		0.063	-1.2		0.0053	-1.5		0.02		0.57	1.06		0.063	1.25		0.047	1.18		0.24	-1.23		0.17	-1.3		0.57	-1.06		0.74		0.038
384	+	TCP-1/cpn60 chaperonin family protein [Medicago truncatula]	gi|657400924		0.21	-1.26		0.15	-1.3		0.00043	-1.69		0.00047		0.34	-1.16		0.38	1.09		0.12	1.26		0.38	-1.19		0.27	-1.23		0.8	-1.03		0.26		0.28
386	-	Unidentified			0.0055	1.31		0.0017	1.34		0.16	1.08		2.2e-06		0.13	-1.14		0.14	1.11		0.0095	1.26		0.046	-1.11		0.085	-1.1		0.64	1.02		0.0048		0.015
387	-	Unidentified			0.006	1.48		0.013	1.49		0.16	1.28		0.00011		0.89	-1.01		0.56	1.07		0.51	1.09		0.87	-1.01		0.46	-1.08		0.57	-1.07		0.98		0.54
391	M	Mix	gi|449458874 and gi|1706326		0.00028	1.81		0.0013	1.64		0.0035	1.39		9.5e-09		0.88	1.01		0.0077	1.24		0.0082	1.23		0.38	-1.09		0.48	-1.06		0.73	1.03		0.086		0.066
392	+	Pentatricopeptide repeat-containing protein [Medicago truncatula]	gi|357513071		0.013	1.53		0.00011	1.79		0.17	1.45		5.7e-05		0.042	-1.2		0.55	1.07		0.031	1.28		0.88	-1.02		0.89	1.01		0.94	1.04		0.47		0.43
393	M	Mix	gi|1706326 and gi|357519247		0.04	1.54		0.21	1.19		0.008	1.45		0.00036		0.6	1.11		0.69	1.05		0.75	-1.06		0.15	-1.17		0.87	-1.01		0.21	1.15		0.87		0.36
394	-	Unidentified			0.00043	1.94		0.031	1.62		0.089	1.63		5.9e-05		0.42	1.14		0.08	1.25		0.46	1.09		0.62	-1.05		0.95	1.05		0.81	1.1		0.68		0.61
395	+	Glucose-6-phosphate isomerase [Medicago truncatula]	gi|357496261		0.0041	1.53		0.011	1.52		0.0058	1.48		1.9e-06		0.44	-1.12		0.22	-1.13		1	-1.01		0.13	-1.13		0.13	-1.17		0.69	-1.04		0.15		0.94
409	+	PREDICTED: T-complex protein 1 subunit alpha-like [Cicer arietinum]	gi|502140465		0.034	1.66		0.00053	1.46		0.095	1.27		6.6e-05		0.93	-1.03		0.52	1.14		0.3	1.17		0.052	-1.17		0.12	-1.15		0.84	1.02		0.66		0.31
411	+	PREDICTED: probable mitochondrial-processing peptidase subunit beta-like [Glycine max]	gi|356567781		0.46	1.15		0.37	1.23		0.014	1.28		0.052		0.39	-1.32		0.34	-1.3		0.82	1.01		0.13	-1.23		0.046	-1.17		0.48	1.06		0.17		0.94
412	M	Mix	gi|15229866 and gi|357437181		0.19	1.24		0.19	1.22		0.012	1.51		0.0021		0.55	-1.14		0.23	-1.29		0.48	-1.13		0.21	-1.16		0.57	-1.06		0.39	1.09		0.29		0.51
415	+	PREDICTED: T-complex protein 1 subunit zeta-like [Cucumis sativus]	gi|449447490		0.15	1.22		0.0016	1.47		0.52	1.14		0.0066		0.048	-1.41		0.47	-1.14		0.16	1.24		0.064	-1.17		0.19	-1.22		0.67	-1.04		0.059		0.37
416	+	PREDICTED: T-complex protein 1 subunit eta-like [Glycine max]	gi|356554348		0.0051	1.82		0.03	1.62		0.0072	1.74		6.5e-06		0.5	-1.15		0.7	-1.06		0.67	1.08		0.025	-1.3		0.32	-1.11		0.17	1.16		0.17		0.91
419	-	Unidentified			0.25	1.22		0.12	-1.18		0.51	1.08		0.58		0.51	1.1		0.75	-1.06		0.29	-1.17		0.048	-1.31		0.13	-1.2		0.33	1.09		0.43		0.15
422	+	putative rubisco subunit binding-protein alpha subunit [Trifolium pratense]	gi|84468288		0.058	-1.68		0.095	-1.51		0.08	-1.39		0.0017		0.42	-1.22		0.39	-1.23		0.94	-1.01		0.46	-1.1		0.83	-1.02		0.71	1.08		0.5		0.84
427	+	Ketol-acid reductoisomerase [Morus notabilis]	gi|587933613		0.0071	1.79		0.026	1.37		0.024	1.45		1.5e-05		0.24	-1.15		0.61	-1.05		0.54	1.09		0.018	-1.5		0.11	-1.29		0.21	1.16		0.021		0.37
430	-	Unidentified			0.051	1.59		0.0038	1.95		0.028	1.9		4.1e-05		0.32	-1.26		0.68	-1.11		0.46	1.13		0.8	-1.03		0.88	1.07		0.75	1.1		0.63		0.82
431	+	RecName: Full=Linoleate 9S-lipoxygenase; AltName: Full=Lipoxygenase [Lens culinaris]	gi|585416		0.93	1.02		0.45	-1.15		0.33	-1.06		0.42		0.27	1.26		0.25	1.1		0.46	-1.14		0.34	1.08		0.74	1.02		0.1	-1.06		0.19		0.75
433	+	PREDICTED: d-3-phosphoglycerate dehydrogenase, chloroplastic-like isoform X1 [Cicer arietinum]	gi|502120417		0.0064	1.57		0.0051	1.39		0.0079	1.65		2e-06		0.82	-1.02		0.67	-1.05		0.79	-1.03		0.095	-1.15		1	-1		0.09	1.15		0.57		0.5
439	+	PREDICTED: d-3-phosphoglycerate dehydrogenase, chloroplastic-like isoform X1 [Cicer arietinum]	gi|502120417		0.23	1.22		0.12	1.31		0.00058	1.5		0.00067		0.63	-1.07		0.29	-1.14		0.6	-1.06		1	1		0.41	1.08		0.47	1.08		0.92		0.45
445	+	mitochondrial processing peptidase beta subunit [Cucumis melo]	gi|12802327		0.066	1.42		0.00024	1.41		0.0027	1.48		5.2e-06		0.49	1.08		0.58	-1.11		0.039	-1.2		0.39	1.07		0.58	-1.06		0.068	-1.14		0.09		0.94
455	M	Mix	gi|9955321 and gi|397911877		0.0015	1.53		0.00056	1.57		0.0054	1.43		3.1e-08		0.34	-1.1		0.92	-1.01		0.39	1.09		0.19	-1.07		0.3	-1.08		0.86	-1.01		0.35		0.64
458	+	adenosylhomocysteinase-like [Cicer arietinum]	gi|525314123		0.0037	2.53		0.00037	3.21		0.00013	3.43		1.2e-09		0.26	-1.25		0.26	-1.24		0.93	1.01		0.93	1.02		0.57	1.09		0.64	1.08		0.68		0.42
460	M	Mix	gi|525314123 and gi|429465362 and gi|94494355		0.71	-1.25		0.27	1.36		0.21	1.28		0.29		0.38	-1.54		0.48	-1.39		0.5	1.11		0.65	1.1		0.48	1.16		0.83	1.05		0.63		0.43
462	+	V-type proton ATPase subunit B 1 [Aegilops tauschii]	gi|475549052		0.01	-1.36		0.047	-1.27		0.089	-1.24		0.00024		0.24	-1.15		0.86	-1.02		0.36	1.13		0.35	-1.07		0.16	1.08		0.086	1.16		0.12		0.74
463	M	Mix	gi|2500116 and gi|84468300		0.00058	2.45		0.074	1.59		0.001	2.56		1.3e-06		0.92	1.05		0.45	-1.15		0.64	-1.2		0.017	-1.47		0.34	-1.1		0.021	1.35		0.32		0.23
464	+	ATPase subunit 1 (mitochondrion) [Lotus japonicus]	gi|372450305		0.083	1.37		0.02	1.29		0.82	1.02		0.019		0.98	-1.03		0.63	1.13		0.47	1.16		0.37	-1.09		0.13	-1.19		0.44	-1.09		0.9		0.33
465	+	ATPase alpha,F1	gi|357982		0.024	1.85		0.023	1.49		0.011	1.62		2.5e-05		0.14	1.29		0.48	1.11		0.31	-1.16		0.76	1.04		0.94	-1.03		0.63	-1.07		0.35		0.65
466	M	Mix	gi|404481694 and gi|84468300		0.086	1.38		0.061	1.32		0.1	1.26		0.0018		0.97	-1.02		0.88	-1.05		0.77	-1.03		0.55	-1.07		0.18	-1.15		0.57	-1.08		0.66		0.83
467	+	putative adenosylhomocysteinase [Trifolium pratense]	gi|84468300		0.036	2.47		0.054	2.27		0.032	2.09		0.00032		0.61	-1.13		0.91	1.15		0.53	1.3		0.51	-1.23		0.96	-1.03		0.32	1.19		0.5		0.98
470	M	Mix	gi|297850406 and gi|3913031		0.01	-1.7		0.031	-1.77		0.0066	-1.58		3.1e-05		0.78	-1.02		0.83	-1.01		0.92	1.01		0.66	-1.07		0.65	1.06		0.46	1.13		0.71		0.78
471	+	ATP synthase subunit beta [Medicago truncatula]	gi|357444609		0.0038	-2.46		0.0008	-2.35		1.4e-05	-2.76		1e-09		0.7	1.05		0.074	1.29		0.072	1.23		0.6	1.1		0.28	1.15		0.62	1.05		0.11		0.73
473	+	beta tubulin [Helicosporidium sp. ex Simulium jonesi]	gi|12247735		0.012	-2.1		0.0013	-2.67		0.00038	-2.29		5.7e-08		0.92	-1.01		0.9	1.01		0.82	1.02		0.28	-1.28		0.74	-1.08		0.34	1.19		0.49		0.6
475	-	Unidentified			0.17	1.3		0.92	-1		0.12	1.2		0.067		0.32	1.2		0.74	-1.03		0.22	-1.23		0.67	-1.08		0.56	-1.11		0.79	-1.02		0.47		0.46
476	+	ATP synthase subunit beta [Medicago truncatula]	gi|357444609		0.0011	-2.31		0.00043	-2.13		2.9e-05	-2.73		8.7e-11		0.26	-1.2		0.8	1.03		0.075	1.23		0.3	-1.11		0.13	-1.15		0.73	-1.04		0.2		0.25
478	-	Unidentified			0.12	1.34		0.11	1.28		0.067	1.31		0.0034		0.79	1.06		0.34	-1.13		0.25	-1.2		0.89	1.01		0.34	-1.16		0.24	-1.17		0.21		0.98
479	+	ATP synthase subunit beta [Medicago truncatula]	gi|357444609		0.00044	-1.89		0.0013	-1.68		6e-05	-1.91		2.5e-10		0.33	-1.11		0.94	1		0.19	1.12		0.92	1.01		0.88	-1.01		0.82	-1.02		0.58		0.42
480	+	ATP synthase subunit beta [Medicago truncatula]	gi|357444609		0.24	-1.13		0.22	-1.34		0.12	-1.52		0.021		0.18	1.24		0.68	1.06		0.35	-1.16		0.97	1.05		0.21	-1.26		0.42	-1.32		0.37		0.5
486	+	PREDICTED: aldehyde dehydrogenase family 2 member B4, mitochondrial-like [Solanum lycopersicum]	gi|460380754		0.016	1.49		0.013	1.39		0.001	1.62		1.1e-06		0.29	1.16		0.27	-1.12		0.06	-1.3		0.36	1.09		0.83	-1.03		0.13	-1.11		0.04		0.54
492	M	Mix	gi|502111700 and gi|357479787		0.039	1.58		0.15	1.96		0.079	2.14		0.0053		0.86	1.02		0.55	-1.11		0.69	-1.13		0.69	1.27		0.65	1.23		1	-1.04		0.95		0.78
493	+	Serine hydroxymethyltransferase [Medicago truncatula]	gi|357518625		0.055	-1.26		0.015	-1.36		0.087	-1.31		0.00056		0.36	-1.09		0.22	-1.14		0.43	-1.05		0.15	-1.17		0.23	-1.18		0.9	-1.01		0.16		0.86
500	+	Serine hydroxymethyltransferase [Medicago truncatula]	gi|357518625		0.018	1.62		0.0066	1.37		0.0017	1.57		1.5e-06		0.4	1.13		0.73	-1.07		0.084	-1.21		0.63	-1.04		0.37	-1.1		0.48	-1.05		0.26		0.48
501	+	Calreticulin [Medicago truncatula]	gi|357441869		0.056	1.93		0.037	1.97		0.00054	1.91		8.3e-05		0.77	-1.18		0.87	-1.07		0.53	1.11		0.035	-1.16		0.29	-1.08		0.4	1.08		0.65		0.91
502	M	Mix	gi|502111700 and gi|348652805		0.005	-1.71		0.074	-1.26		0.16	-1.25		0.00022		0.059	-1.38		0.11	-1.39		0.85	-1.01		0.85	-1.01		0.82	-1.02		0.97	-1		0.096		0.14
503	M	Mix	gi|389548690 and gi|357462811		0.003	2.15		0.0018	2.23		0.0058	2.85		5e-07		0.39	-1.16		0.47	-1.15		0.96	1.01		0.44	-1.12		0.6	1.16		0.3	1.29		0.6		0.55
504	+	H+-transporting two-sector ATPase family protein [Populus trichocarpa]	gi|224099437		0.037	1.76		0.021	1.87		0.047	2		0.00014		0.98	-1.01		0.69	-1.12		0.69	-1.11		0.71	1.05		0.93	1.01		0.78	-1.04		0.88		0.91
512	+	RecName: Full=Tubulin beta chain; AltName: Full=Beta-tubulin	gi|1351202		0.052	-1.29		0.1	-1.44		0.0027	-1.5		0.00041		0.43	-1.09		0.14	1.14		0.037	1.25		0.27	-1.23		0.82	-1.03		0.39	1.2		0.087		0.67
513	M	Mix	gi|357491785 and gi|334183856		0.2	1.25		0.006	1.91		0.0098	1.85		4.7e-05		0.011	-1.66		0.058	-1.56		0.81	1.07		0.61	-1.08		0.74	-1.05		0.8	1.03		0.038		0.13
517	+	ribulose-1,5-bisphosphate carboxylase/oxygenase large subunit, partial (chloroplast) [Aegopodium podagraria]	gi|1292960		0.017	1.47		0.026	1.33		0.0044	1.51		9.1e-06		0.45	-1.13		0.23	-1.18		0.72	-1.05		0.0096	-1.25		0.15	-1.15		0.45	1.08		0.064		0.69
522	+	PREDICTED: pyruvate kinase, cytosolic isozyme-like [Cicer arietinum]	gi|502143456		.	3.72		0.013	1.84		0.0016	1.94		.		.	2.18		.	1.9		0.42	-1.15		0.62	1.08		0.89	-1.01		0.46	-1.09		.		.
527	+	phosphopyruvate hydratase [Medicago truncatula]	gi|657379823		0.011	1.89		0.021	2		0.0017	2.4		2.8e-06		0.33	-1.27		0.1	-1.31		0.94	-1.03		0.26	-1.2		0.93	-1.03		0.19	1.17		0.22		0.59
528	+	PREDICTED: enolase-like [Cicer arietinum]	gi|502111700		0.011	2.06		0.1	2.17		0.0015	2.65		6e-05		0.74	-1.09		0.7	-1.15		0.92	-1.06		0.64	-1.03		0.38	1.11		0.42	1.15		0.88		0.86
529	M	Mix	gi|33325767 and gi|502171058		0.087	1.46		0.6	1.09		0.016	1.69		0.0044		0.75	-1.11		0.32	-1.34		0.44	-1.22		0.013	-1.49		0.2	-1.16		0.14	1.28		0.17		0.27
530	+	catalase dismutase, partial [Populus x canadensis]	gi|378724814		0.0022	2.11		0.012	1.43		0.0027	2.15		4.5e-07		0.026	1.43		0.87	-1.02		0.047	-1.45		0.72	-1.03		0.98	1		0.71	1.03		0.11		0.048
533	+	Tubulin beta chain [Medicago truncatula]	gi|357469067		0.014	-1.63		0.006	-1.89		0.0027	-2.45		8.3e-07		0.84	-1.01		0.083	1.35		0.092	1.36		0.38	-1.18		0.5	-1.12		0.79	1.05		0.27		0.19
534	+	PREDICTED: enolase-like [Cicer arietinum]	gi|502111700		0.071	1.5		0.00064	1.6		0.011	1.62		1.7e-05		0.8	-1.09		0.82	-1.07		0.96	1.02		0.85	-1.02		0.91	1.01		0.74	1.03		0.94		0.95
536	+	catalase [Vicia faba]	gi|380005614		0.059	1.4		0.015	1.35		0.00015	1.56		4e-06		0.87	-1.02		0.029	-1.25		0.0099	-1.22		0.63	-1.05		0.34	-1.11		0.54	-1.06		0.043		0.42
537	+	PREDICTED: enolase-like [Cicer arietinum]	gi|502111700		0.0013	3.21		4e-05	3.04		0.0012	3.07		1e-09		0.85	-1.04		0.82	1.07		0.66	1.12		0.52	-1.1		0.86	1.03		0.4	1.13		0.69		0.98
538	+	enolase [Glycine max]	gi|351724891		0.0065	1.6		0.0041	2.13		0.0029	2.32		1.7e-06		0.12	-1.32		0.15	-1.4		0.69	-1.06		0.94	1.01		0.86	1.04		0.93	1.03		0.3		0.23
539	+	enolase [Glycine max]	gi|351724891		0.014	2.15		0.0088	2.43		0.027	2.15		2.1e-05		0.5	-1.25		0.95	1.02		0.56	1.28		0.36	-1.11		0.91	1.02		0.34	1.14		0.55		0.91
540	+	PREDICTED: enolase-like [Cicer arietinum]	gi|502111700		0.033	1.6		0.00026	1.78		0.0017	1.67		3.8e-07		0.51	-1.16		0.88	-1.05		0.35	1.1		0.59	-1.04		0.91	-1.01		0.72	1.03		0.58		0.85
541	+	PREDICTED: enolase-like [Cicer arietinum]	gi|502171058		0.00044	1.77		0.016	1.46		0.0004	1.67		4.7e-08		0.44	1.15		0.86	1.02		0.45	-1.13		0.11	-1.05		0.31	-1.04		0.69	1.01		0.74		0.4
542	+	ribulose-1,5-bisphosphate carboxylase/oxygenase large subunit [Hibbertia echiifolia]	gi|289599692		0.037	1.44		0.093	1.28		0.18	1.13		0.0016		0.91	1.02		0.58	1.05		0.74	1.03		0.51	-1.09		0.15	-1.21		0.41	-1.11		0.7		0.35
544	-	Unidentified			0.034	-1.78		0.041	-1.63		0.051	-1.55		0.00039		0.98	1		0.64	-1.06		0.52	-1.06		0.71	1.1		0.59	1.09		0.93	-1.01		0.95		0.86
545	+	alpha-tubulin [Cymbidium faberi]	gi|344690628		0.0015	-4.03		1.1e-05	-3.08		1.2e-05	-4.5		1.2e-11		0.3	-1.13		0.89	-1.01		0.24	1.11		0.35	1.16		0.68	-1.13		0.047	-1.31		0.69		0.15
546	+	PREDICTED: enolase-like [Cicer arietinum]	gi|502111700		0.009	3.14		0.002	2.71		0.00029	3.02		5.3e-08		0.9	1.05		0.44	1.18		0.51	1.12		0.37	-1.1		0.067	1.14		0.083	1.25		0.28		0.84
547	+	PREDICTED: enolase-like [Cicer arietinum]	gi|502111700		0.00087	4.77		0.00028	4.99		3.3e-06	6.08		2e-11		0.66	-1.13		0.65	-1.13		0.87	-1.01		0.67	-1.08		0.32	1.13		0.02	1.21		0.64		0.67
549	+	Alpha-tubulin [Medicago truncatula]	gi|357518895		0.0002	-2.5		3.8e-06	-2.35		4.8e-07	-2.9		7.7e-15		0.3	-1.1		0.73	1.03		0.097	1.13		0.7	-1.03		0.12	-1.13		0.053	-1.09		0.45		0.091
550	+	Abscisic acid stress ripening protein [Medicago truncatula]	gi|357443641		0.0074	1.79		0.0053	1.51		0.0011	1.66		2.5e-07		0.71	1.05		0.78	1.02		0.8	-1.03		0.16	-1.13		0.52	-1.06		0.57	1.06		0.93		0.51
551	+	PREDICTED: gamma aminobutyrate transaminase 3, chloroplastic-like isoform X1 [Glycine max]	gi|571491743		0.0087	1.32		0.35	1.1		0.0026	1.35		0.0001		0.084	1.23		0.48	-1.05		0.03	-1.28		0.85	1.02		0.7	-1.03		0.58	-1.05		0.04		0.15
552	+	serine hydroxymethyltransferase, putative [Ricinus communis]	gi|255557552		0.0025	1.66		0.0053	1.5		0.0004	1.86		2.5e-08		0.45	-1.08		0.18	-1.19		0.37	-1.1		0.081	-1.2		0.42	-1.06		0.15	1.13		0.12		0.22
553	+	Alpha-tubulin [Medicago truncatula]	gi|357518895		0.002	-1.7		0.00046	-1.58		4.4e-05	-1.77		3.5e-10		0.26	-1.08		0.92	1.01		0.19	1.09		0.99	-1		0.76	-1.03		0.72	-1.03		0.71		0.53
555	-	Unidentified			0.27	1.2		0.014	1.4		0.032	1.24		0.001		0.53	-1.08		0.74	-1.04		0.67	1.04		0.53	1.08		0.99	-1.01		0.43	-1.09		0.95		0.57
557	+	PREDICTED: enolase-like [Cicer arietinum]	gi|502111700		0.17	1.33		0.14	1.23		0.00075	1.61		0.00042		0.91	-1.04		0.32	-1.27		0.2	-1.22		0.28	-1.13		0.46	-1.05		0.34	1.08		0.41		0.32
559	+	alpha-tubulin [Trifolium repens]	gi|37789885		0.0042	-2.33		0.0055	-4.5		0.00075	-2.74		4.3e-07		0.44	-1.06		0.15	1.11		0.12	1.19		0.081	-2.05		0.84	-1.06		0.082	1.94		0.021		0.087
564	+	eukaryotic translation initiation factor 5A4 [Camellia sinensis]			0.9	-1.09		0.057	1.4		0.28	1.11		0.12		0.16	-1.56		0.7	-1.16		0.064	1.34		0.8	-1.01		0.44	1.05		0.53	1.06		0.12		0.26
568	-	Unidentified			0.068	-1.51		0.1	-1.58		0.0017	-2.29		0.00012		0.62	-1.07		0.001	1.27		0.18	1.36		0.69	-1.12		0.53	-1.19		0.64	-1.07		0.54		0.27
569	+	RAD23-like protein [Arabidopsis thaliana]	gi|30409726		0.0016	-1.65		0.07	-1.32		0.00033	-1.83		2.5e-07		0.22	-1.22		0.57	1.04		0.084	1.27		0.66	1.03		0.49	-1.06		0.28	-1.09		0.36		0.05
570	-	Unidentified			0.13	-1.46		0.0018	-1.86		0.0006	-2.47		1.3e-06		0.62	-1.05		0.11	1.26		0.052	1.32		0.24	-1.34		0.26	-1.35		0.98	-1.01		0.21		0.082
571	+	S-adenosylmethionine synthetase [Medicago truncatula]	gi|357511493		0.99	-1.11		0.21	1.3		0.37	1.15		0.3		0.36	-1.75		0.65	-1.26		0.22	1.39		0.055	-1.22		0.88	1.01		0.065	1.23		0.2		0.73
573	+	alpha-tubulin [Gossypium hirsutum]	gi|134035506		0.061	-2.16		0.084	-1.3		0.17	-1.51		0.003		0.58	1.08		0.51	1.14		0.67	1.06		0.056	1.78		0.23	1.63		0.61	-1.1		0.1		0.33
575	+	PREDICTED: enolase-like [Cicer arietinum]	gi|502171058		0.016	1.61		0.015	1.33		0.0071	1.66		7.3e-06		0.33	1.18		0.91	-1.03		0.22	-1.21		0.54	-1.03		0.94	-1		0.71	1.02		0.51		0.35
577	+	26S proteasome regulatory particle triple-A ATPase subunit3 [Oryza sativa Japonica Group]	gi|17298145		0.24	1.16		0.0045	1.34		0.21	1.16		0.0025		0.19	-1.23		0.76	-1.06		0.21	1.16		0.31	-1.07		0.48	-1.06		0.99	1		0.2		0.5
579	+	putative phosphogluconate dehydrogenase [Oryza sativa Japonica Group]	gi|55295906		0.05	1.52		0.17	1.78		0.12	1.51		0.008		0.37	-1.35		0.83	-1.02		0.3	1.32		0.46	-1.15		0.92	-1.03		0.5	1.12		0.37		0.8
580	+	PREDICTED: 6-phosphogluconate dehydrogenase, decarboxylating-like isoform 1 [Brachypodium distachyon]	gi|357110692		0.0003	1.7		0.0036	1.53		0.0038	1.89		1.4e-07		0.87	1.03		0.51	-1.1		0.42	-1.12		0.18	-1.08		0.9	1.01		0.29	1.1		0.8		0.35
584	-	Unidentified			0.037	1.39		0.0021	1.62		0.048	1.34		2.8e-05		0.24	-1.19		0.77	1.07		0.18	1.27		0.81	-1.01		0.5	1.03		0.41	1.05		0.22		0.49
585	M	Mix	gi|474050479 and gi|42408797		0.00092	2.06		0.11	1.54		0.00062	1.56		1.2e-05		0.55	1.27		0.076	1.28		0.78	1.01		0.58	-1.06		0.67	-1.03		0.72	1.03		0.58		0.39
586	+	elongation factor 1-gamma [Oryza sativa Japonica Group]	gi|169244489		9.4e-05	2.06		0.0043	1.82		0.0034	1.59		2.6e-08		0.71	1.05		0.15	1.23		0.24	1.17		0.44	-1.08		0.39	-1.05		0.76	1.02		0.41		0.28
592	-	Unidentified			0.0021	2.95		9.3e-05	2.38		6.8e-05	2.43		2.6e-10		0.22	1.28		0.27	1.22		0.73	-1.05		0.71	1.03		0.92	1		0.65	-1.02		0.26		0.42
594	+	PREDICTED: elongation factor 1-gamma-like [Malus domestica]	gi|658007990		0.007	1.77		0.0079	1.81		0.00046	1.6		6.5e-07		0.64	-1.09		0.51	1.08		0.27	1.17		0.45	-1.07		0.73	-1.03		0.66	1.04		0.42		0.65
595	+	elongation factor 1-gamma [Oryza sativa Japonica Group]	gi|169244489		0.0004	2.52		0.0045	2.14		0.002	2.52		1.5e-07		0.92	1.07		0.6	-1.11		0.49	-1.19		0.33	-1.09		0.23	-1.11		0.87	-1.02		0.57		0.77
598	+	Elongation factor 1-gamma [Medicago truncatula]	gi|357445247		4.3e-05	4.32		0.002	2.77		0.00076	3.33		1.1e-09		0.27	1.39		0.56	1.23		0.64	-1.13		0.25	-1.12		0.14	-1.05		0.46	1.07		0.81		0.3
599	+	PREDICTED: elongation factor 1-gamma-like [Citrus sinensis]	gi|568848872		0.0004	3.32		0.017	2.78		0.0018	2.38		9.4e-08		0.63	-1.12		0.73	1.06		0.4	1.19		0.093	-1.34		0.081	-1.32		0.92	1.02		0.3		0.41
601	+	elongation factor 1 gamma, putative [Ricinus communis]	gi|255570962		0.008	2.13		0.0019	1.99		0.00022	2.08		4.2e-08		0.97	-1.03		0.77	1.03		0.66	1.06		0.31	-1.1		0.94	1.01		0.32	1.11		0.68		0.84
604	+	elongation factor-1 alpha [Nicotiana paniculata]	gi|3869088		0.092	-1.8		0.00088	-2.77		0.0026	-2.28		3.5e-06		0.093	1.27		0.91	1.04		0.22	-1.22		0.71	-1.22		0.65	-1.22		0.96	-1		0.74		0.5
605	+	PREDICTED: elongation factor 1-alpha-like [Pyrus x bretschneideri]	gi|694353780		0.0014	-2.13		0.0035	-2.64		0.00016	-2.54		1.3e-08		0.98	1.01		0.59	1.05		0.72	1.03		0.26	-1.22		0.35	-1.14		0.65	1.07		0.55		0.5
608	+	PREDICTED: elongation factor 1-alpha-like isoform 1 [Glycine max]	gi|356570229		0.00033	-2.38		0.0016	-2.63		0.0002	-2.25		9.3e-10		0.58	1.07		0.52	-1.09		0.22	-1.17		0.75	-1.03		0.7	-1.03		0.88	1		0.67		0.56
610	+	PREDICTED: elongation factor 1-alpha-like isoform 1 [Glycine max]	gi|356570229		0.00064	-1.77		0.04	-1.88		0.0025	-1.84		5.4e-06		0.88	1.01		0.52	-1.07		0.79	-1.07		0.65	-1.05		0.24	-1.11		0.92	-1.05		0.73		0.97
611	M	Mix	gi|502090152 and gi|413956805		0.021	-1.77		0.0055	-1.78		0.0032	-1.83		2e-06		0.85	1.02		0.79	1.03		0.95	1		0.97	1.02		0.93	-1		0.9	-1.02		0.99		0.97
612	+	PREDICTED: 26S protease regulatory subunit 6A homolog A-like [Cucumis sativus]	gi|449528343		0.031	1.59		0.44	1.21		0.46	1.25		0.036		0.95	1.06		0.31	1.15		0.65	1.09		0.3	-1.24		0.6	-1.11		0.75	1.12		0.76		0.63
619	+	PREDICTED: elongation factor 1-alpha-like [Pyrus x bretschneideri]	gi|694353780		0.00019	3.22		0.015	1.99		0.0014	3.12		5.4e-08		0.41	1.29		0.69	-1.06		0.28	-1.37		0.092	-1.26		0.25	-1.09		0.27	1.15		0.73		0.16
624	+	S-adenosylmethionine synthetase, partial [Populus trichocarpa]	gi|403327811		0.032	-1.3		0.1	-1.64		0.042	-1.76		0.0024		0.29	-1.17		0.62	1.04		0.15	1.22		0.13	-1.48		0.23	-1.3		0.7	1.14		0.16		0.53
627	-	Unidentified			0.013	-1.91		0.089	-1.63		0.066	-1.98		0.00029		0.41	-1.14		0.56	-1.09		0.87	1.04		0.84	1.03		0.62	-1.13		0.34	-1.16		0.73		0.73
628	-	Unidentified			0.015	1.98		0.02	1.81		0.013	2.24		4.3e-05		0.74	-1.05		0.4	-1.17		0.47	-1.11		0.43	-1.15		0.76	-1.03		0.73	1.12		0.7		0.76
629	-	Unidentified			0.004	-2.18		0.0014	-2.35		0.11	-2.05		3e-05		0.17	1.32		0.44	1.11		0.5	-1.19		0.14	1.23		0.74	1.19		0.64	-1.04		0.33		0.99
630	+	S-adenosylmethionine synthetase 1 [Aegilops tauschii]	gi|475568681		0.018	-2		0.0056	-1.83		0.039	-2.07		7.5e-05		0.51	-1.11		0.93	1.01		0.69	1.12		0.82	-1.02		0.82	-1.03		0.87	-1		0.9		0.9
631	+	PREDICTED: S-adenosylmethionine synthase-like [Cicer arietinum]	gi|502112841		0.074	-1.89		0.0023	-2.16		0.00036	-2.69		2.2e-06		0.61	1.04		0.22	1.24		0.15	1.19		0.89	-1.09		0.81	-1.15		0.9	-1.05		0.86		0.63
636	M	Mix	gi|609557 and gi|2511541		0.0059	1.75		0.0059	2.15		0.00052	1.75		8e-08		0.27	-1.26		0.51	-1.1		0.2	1.15		0.8	-1.03		0.35	-1.1		0.51	-1.07		0.28		0.37
637	+	putative DNA binding protein [Trifolium pratense]	gi|84468322		0.0085	1.5		0.0014	1.56		0.052	1.28		3.3e-06		0.53	1.05		0.25	1.17		0.29	1.11		0.42	1.09		0.92	-1.01		0.38	-1.1		0.52		0.31
638	-	Unidentified			0.073	-1.5		0.011	-1.69		0.0074	-2.12		2.3e-05		0.56	-1.13		0.35	1.18		0.11	1.34		0.046	-1.27		0.31	-1.19		0.79	1.06		0.21		0.28
640	+	S-adenosylmethionine synthetase-2 [Pisum sativum]	gi|37051117		0.01	-1.46		0.0072	-1.86		0.039	-1.58		3e-05		0.48	1.06		0.82	1.06		0.91	1		0.27	-1.2		0.84	-1.02		0.39	1.18		0.7		0.47
643	-	Unidentified			0.054	-1.31		0.1	-1.37		0.013	-1.64		0.00032		0.75	-1.03		0.44	1.1		0.44	1.13		0.54	-1.08		0.32	-1.14		0.59	-1.06		0.8		0.45
648	M	Mix	gi|400246 and gi|357443641 and gi|357460311		6.1e-06	2.07		0.066	1.67		0.093	1.42		5.1e-05		0.8	-1.01		0.29	1.17		0.42	1.17		0.077	-1.25		0.13	-1.25		0.96	1		0.48		0.29
651	+	Eukaryotic initiation factor 4A [Medicago truncatula]	gi|357449913		0.006	-2.18		0.02	-1.87		0.0016	-2.29		8.8e-07		0.36	-1.16		0.63	-1.04		0.51	1.11		0.87	1.01		0.62	-1.1		0.4	-1.1		0.75		0.5
652	+	S-adenosylmethionine synthetase [Chlamydomonas reinhardtii]	gi|2454484		0.37	-1.15		0.0013	-1.36		0.011	-1.24		0.00032		0.71	1.03		0.99	-1.02		0.38	-1.05		0.13	-1.14		0.29	-1.09		0.52	1.04		0.72		0.36
657	+	PREDICTED: eukaryotic initiation factor 4A-2 [Vitis vinifera]	gi|225442221		0.0044	1.42		0.0002	1.41		0.052	1.34		3.7e-06		0.03	-1.18		0.35	-1.07		0.023	1.1		0.028	-1.18		0.29	-1.13		0.8	1.05		0.045		0.81
664	+	Abscisic acid stress ripening protein [Medicago truncatula]	gi|357443641		0.0015	2.83		0.0075	2.78		7.4e-05	3.28		2.6e-08		0.96	1.03		0.68	-1.1		0.68	-1.14		0.93	1.02		0.62	1.06		0.72	1.04		0.99		0.81
665	+	PREDICTED: 26S protease regulatory subunit 6A homolog [Cicer arietinum]	gi|502117112		0.56	1.13		0.96	1.05		0.41	-1.12		0.98		0.66	1.09		0.48	1.1		0.9	1		0.94	1.01		0.46	-1.16		0.63	-1.17		0.92		0.68
667	+	citrate synthase-like protein [Arabidopsis thaliana]	gi|7076763		0.0014	1.94		0.0037	1.72		0.0037	1.83		1.2e-07		0.81	1.03		0.55	-1.06		0.44	-1.09		0.46	-1.09		0.4	-1.12		0.84	-1.03		0.56		0.79
669	+	PREDICTED: actin-101-like [Glycine max]	gi|356558578		0.057	1.85		0.078	1.91		0.15	1.29		0.0014		0.46	-1.3		0.99	-1.03		0.27	1.27		0.33	-1.25		0.065	-1.47		0.43	-1.18		0.29		0.33
680	-	Unidentified			0.11	1.77		0.35	-1.08		0.99	1.01		0.24		0.87	1.01		0.69	1.07		0.73	1.06		0.077	-1.88		0.17	-1.63		0.34	1.15		0.18		0.12
682	+	RecName: Full=Isocitrate dehydrogenase [NADP], chloroplastic; Short=IDH; AltName: Full=IDP; AltName: Full=NADP(+)-specific ICDH; AltName: Full=Oxalosuccinate decarboxylase; Flags: Precursor	gi|2497259		0.0079	1.61		0.012	1.43		0.021	1.53		1e-05		0.7	1.06		0.99	1		0.69	-1.06		0.53	-1.06		0.69	-1.05		0.98	1.02		0.94		0.81
684	+	PREDICTED: GDP-mannose 3,5-epimerase-like isoform X1 [Cicer arietinum]	gi|657404279		0.013	1.89		0.0029	1.52		0.0039	1.69		5.1e-07		0.096	1.42		0.2	1.31		0.59	-1.08		0.064	1.14		0.096	1.17		0.65	1.03		0.014		0.38
685	+	citrate synthase-like protein [Arabidopsis thaliana]	gi|7076763		0.0045	1.74		0.031	1.6		0.0018	1.7		4.2e-06		0.82	1.1		0.98	1.01		0.81	-1.09		0.91	1.01		0.89	-1.02		0.68	-1.02		0.93		0.97
687	+	Isocitrate dehydrogenase [Medicago truncatula]	gi|357491797		0.068	1.64		0.018	1.44		0.0029	1.67		4.5e-05		0.57	1.12		0.26	1.24		0.43	1.11		0.99	-1.02		0.14	1.26		0.032	1.28		0.088		0.78
694	+	RecName: Full=Isocitrate dehydrogenase [NADP], chloroplastic; Short=IDH; AltName: Full=IDP; AltName: Full=NADP(+)-specific ICDH; AltName: Full=Oxalosuccinate decarboxylase; Flags: Precursor	gi|2497259		0.0032	2.26		0.002	2.19		0.0001	2.17		9.3e-09		0.8	-1.07		0.77	1.02		0.46	1.09		0.35	-1.1		0.84	-1.01		0.47	1.08		0.56		0.94
696	+	PREDICTED: actin-101-like [Glycine max]	gi|356558578		0.0069	1.92		0.36	1.12		0.22	1.17		0.00078		0.12	1.38		0.027	1.27		0.69	-1.09		0.15	-1.25		0.15	-1.29		0.66	-1.04		0.82		0.026
697	+	actin, partial [Glycine max]	gi|1498334		0.0009	-1.57		0.12	-1.51		0.0017	-2		3.3e-05		0.87	1.07		0.51	1.05		0.93	-1.02		0.66	1.11		0.16	-1.22		0.19	-1.35		0.48		0.37
700	+	PREDICTED: actin-101-like [Glycine max]	gi|356558578		5.3e-08	-2.56		0.0014	-2.4		2.2e-05	-3.06		2.5e-11		0.44	-1.11		0.9	1.01		0.37	1.12		0.63	-1.04		0.061	-1.18		0.33	-1.14		0.5		0.26
704	+	PREDICTED: LOW QUALITY PROTEIN: elongation factor 1-alpha-like [Cucumis sativus]	gi|449508682		0.13	1.31		0.092	1.39		0.0061	1.91		0.00041		0.34	-1.24		0.16	-1.38		0.66	-1.11		0.26	-1.17		0.53	1.06		0.11	1.24		0.25		0.22
706	+	PREDICTED: actin-101-like [Glycine max]	gi|356558578		0.0027	-1.96		0.0026	-1.76		0.00068	-2.13		2.3e-08		0.31	-1.16		0.63	1.04		0.064	1.21		0.7	-1.04		0.69	-1.04		0.93	-1		0.45		0.46
707	M	Elongation factor Tu [Medicago truncatula] / actin [Nicotiana tabacum]	gi|357461757 and gi|50058115		0.89	1.33		0.41	1.94		0.89	1.24		0.54		0.25	-1.57		0.76	-1.16		0.32	1.36		0.84	-1.08		0.78	-1.24		0.95	-1.15		0.75		0.87
713	+	PREDICTED: actin-101-like [Glycine max]	gi|356558578		0.045	2.08		0.012	1.5		0.023	1.63		0.0003		0.57	1.08		0.62	1.16		0.52	1.07		0.082	-1.29		0.43	-1.1		0.26	1.16		0.76		0.3
716	-	Unidentified			0.91	1.02		0.13	1.31		0.24	-1.22		0.92		0.42	-1.11		0.044	1.33		0.0029	1.47		0.42	1.16		0.81	1.07		0.66	-1.09		0.27		0.11
717	-	Unidentified			0.002	1.86		0.0071	2.25		0.0008	2.13		2.8e-07		0.18	-1.33		0.16	-1.18		0.34	1.13		0.46	-1.1		0.72	-1.03		0.72	1.07		0.18		0.7
718	+	PREDICTED: actin-101-like [Glycine max]	gi|356558578		0.063	1.55		0.0078	1.54		0.016	1.41		6.7e-05		0.45	-1.24		0.62	1.06		0.045	1.32		0.041	-1.24		0.75	-1.03		0.12	1.21		0.055		0.76
722	-	Unidentified			0.036	3.21		0.00068	2.49		0.085	1.71		4.6e-05		0.52	-1.18		0.6	1.23		0.26	1.44		0.37	-1.52		0.36	-1.53		0.87	-1.01		0.5		0.44
723	-	Unidentified			0.39	-1.12		0.35	-1.17		0.68	1.26		0.72		0.48	1.12		0.49	-1.1		0.22	-1.23		0.68	1.07		0.6	1.28		0.76	1.19		0.87		0.57
724	+	PREDICTED: transaldolase-like [Glycine max]	gi|356527464		0.004	1.84		0.00019	2.95		0.0003	2.18		1.3e-09		0.06	-1.41		0.4	-1.13		0.16	1.25		0.32	1.14		0.57	1.05		0.52	-1.08		0.43		0.042
726	+	Obg-like ATPase [Medicago truncatula]	gi|357448527		0.045	1.3		0.0052	1.43		0.0012	1.53		1.9e-06		0.94	-1.02		0.49	-1.09		0.37	-1.07		0.41	1.08		0.32	1.07		1	-1		0.8		0.48
727	-	Unidentified			0.0074	2.4		0.066	1.37		0.14	1.36		0.00018		0.13	1.37		0.1	1.63		0.4	1.19		0.16	-1.28		0.49	-1.09		0.26	1.18		0.25		0.091
728	+	monodehydroascorbate reductase [Medicago sativa]	gi|369726464		0.064	1.77		0.017	1.59		0.056	1.52		0.00034		0.77	1.01		0.37	1.24		0.21	1.22		0.61	-1.1		0.73	1.07		0.41	1.17		0.37		0.77
732	-	Unidentified			0.23	-1.39		0.056	-1.44		0.0035	-2.22		0.0013		0.65	-1.09		0.22	1.28		0.18	1.4		0.85	-1.13		0.53	-1.25		0.41	-1.1		0.8		0.31
738	+	actin, partial [Glycine max]	gi|1498334		0.53	-1.23		0.71	-1.22		0.014	-2.14		0.046		0.73	1.23		0.41	1.29		0.77	1.05		0.43	1.24		0.42	-1.34		0.042	-1.67		0.55		0.3
742	M	LL-diaminopimelate aminotransferase [Medicago truncatula] / PREDICTED: elongation factor Tu, mitochondrial-like [Cucumis sativus]	gi|357476071 and gi|449436569		0.75	1.1		0.5	1.16		0.96	1.01		0.53		0.53	-1.21		0.38	-1.25		0.93	-1.03		0.6	-1.16		0.25	-1.37		0.4	-1.18		0.34		0.83
745	+	PREDICTED: LOW QUALITY PROTEIN: elongation factor Tu, mitochondrial-like [Cicer arietinum]	gi|502109411		0.97	-1.01		0.005	1.69		0.11	1.34		0.0055		0.11	-1.46		0.31	-1.27		0.44	1.15		0.17	1.17		0.65	1.07		0.44	-1.1		0.63		0.081
748	M	Mix			0.39	1.8		0.012	1.64		0.23	1.6		0.023		0.24	-1.53		0.78	-1.18		0.053	1.29		0.38	-1.67		0.69	-1.33		0.54	1.26		0.29		0.98
751	+	PREDICTED: T-complex protein 1 subunit alpha-like [Cicer arietinum]			.	1.57		0.14	1.67		0.76	1.04		.		0.69	-1.04		0.98	1.08		0.76	1.12		.	1.02		.	-1.4		0.28	-1.43		.		.
754	M	Mix	gi|514736052 and gi|502090152		0.032	1.67		0.036	2.11		0.0028	1.84		6.2e-05		0.18	-1.3		0.73	1.03		0.074	1.34		0.79	-1.03		0.47	1.14		0.45	1.17		0.18		0.77
756	-	Unidentified			0.0011	2.75		0.0056	2.59		.	2.01		.		0.64	-1.07		.	1.29		.	1.38		0.45	-1.14		0.69	-1.06		0.81	1.07		.		.
760	+	PREDICTED: transaldolase-like [Glycine max]	gi|356527464		0.018	2.47		0.0035	2.66		0.079	3.15		4e-05		0.78	-1.09		0.96	-1.04		0.73	1.05		0.97	-1.02		0.75	1.23		0.75	1.25		0.88		0.97
763	-	Unidentified			0.67	1.08		0.021	1.84		0.65	1.36		0.068		0.049	-1.6		0.2	-1.18		0.071	1.36		0.77	1.07		0.93	1.08		0.84	1		0.47		0.27
764	+	monodehydroascorbate reductase [Medicago sativa]	gi|369726464		0.042	1.87		0.025	1.82		.	1.29		.		0.67	-1.05		.	1.17		.	1.23		0.88	-1.08		0.44	-1.24		0.48	-1.15		.		.
769	+	PREDICTED: formate dehydrogenase 1, mitochondrial-like [Cicer arietinum]	gi|502090619		0.02	2.12		0.00055	1.84		0.00052	1.77		2.9e-07		0.92	-1.04		0.5	1.1		0.2	1.14		0.38	-1.2		0.72	-1.09		0.32	1.1		0.48		0.66
772	+	aspartate aminotransferase [Securigera parviflora]	gi|15825499		0.0042	1.98		0.0041	1.57		0.00095	1.92		7e-08		0.28	1.17		0.42	1.15		0.84	-1.01		0.42	-1.08		0.14	1.12		0.087	1.2		0.29		0.27
777	+	PREDICTED: phosphoglycerate kinase, cytosolic-like [Glycine max]	gi|356557030		0.1	1.52		0.087	1.29		0.019	1.57		0.00082		0.82	-1.09		0.78	-1.11		0.94	-1.01		0.097	-1.29		0.63	-1.08		0.26	1.2		0.44		0.64
782	+	Phosphoglycerate kinase [Medicago truncatula]	gi|357451631		0.038	2.12		0.019	1.75		0.012	1.99		4.3e-05		0.82	1.03		0.86	1.01		0.93	-1.02		0.1	-1.18		0.59	-1.06		0.39	1.11		0.97		0.75
783	+	PREDICTED: alpha-1,4-glucan-protein synthase [UDP-forming] 2-like [Cucumis sativus]	gi|449486909		0.11	1.44		0.047	1.39		0.017	1.54		0.00052		0.86	-1.07		0.86	-1.08		0.99	-1.01		0.24	-1.11		0.94	-1		0.36	1.1		0.82		0.93
787	+	PREDICTED: phosphoglycerate kinase, cytosolic-like [Glycine max]	gi|356557030		0.15	1.36		0.019	1.49		0.0096	1.73		0.00022		0.58	-1.13		0.61	-1.12		0.95	1.01		0.93	-1.02		0.45	1.14		0.42	1.17		0.77		0.59
789	M	Mix	gi|777387 and gi|271454424		0.061	1.58		0.00069	1.46		0.0059	1.43		5.6e-06		0.48	1.06		0.98	1.01		0.6	-1.04		0.95	-1.02		0.55	-1.09		0.27	-1.07		0.71		0.87
792	+	RecName: Full=Glutamine synthetase root isozyme A; AltName: Full=Cytosolic GS3 A; AltName: Full=Glutamate--ammonia ligase	gi|121333		0.016	1.94		0.0004	2.01		0.0013	2.09		1.2e-07		0.97	-1.03		0.74	1.06		0.64	1.09		0.88	1.01		0.2	1.14		0.16	1.13		0.52		0.96
800	-	Unidentified			0.0045	-1.88		0.0059	-1.47		0.082	-1.29		7.8e-06		0.43	-1.11		0.05	-1.31		0.19	-1.18		0.15	1.15		0.53	1.11		0.66	-1.03		0.39		0.11
802	+	monodehydroascorbate reductase [Medicago sativa]	gi|369726464		0.00064	3.94		0.00094	3.35		0.00014	3.52		6.2e-10		0.89	1.06		0.87	1.02		0.99	-1.04		0.41	-1.11		0.49	-1.09		0.92	1.01		0.96		0.84
805	+	ATPase subunit 1 (mitochondrion) [Lotus japonicus]			0.29	1.46		0.012	1.46		0.12	1.36		0.0072		0.61	1.06		0.72	-1.09		0.26	-1.15		0.64	1.06		0.67	-1.16		0.2	-1.24		0.38		0.97
806	+	Fructose-bisphosphate aldolase [Medicago truncatula]	gi|357490465		0.088	1.44		0.076	1.3		0.011	1.4		0.00047		0.39	1.09		0.89	1.01		0.31	-1.08		0.95	-1.01		0.97	-1.02		0.97	-1.01		0.86		0.8
810	+	PREDICTED: 3-hydroxyisobutyryl-CoA hydrolase-like protein 3, mitochondrial-like isoform X1 [Cicer arietinum]	gi|502138482		0.00011	3.01		0.00079	2.79		0.00046	3.77		8.2e-10		0.21	-1.23		0.22	-1.32		0.7	-1.07		0.06	-1.33		0.61	-1.06		0.1	1.26		0.11		0.33
812	+	Fructose-bisphosphate aldolase [Medicago truncatula]	gi|357490465		0.057	2.12		0.0027	2.11		0.011	1.94		1.9e-05		0.99	-1.02		0.67	1.05		0.57	1.07		0.9	-1.02		0.93	-1.04		0.78	-1.02		0.98		0.88
814	+	Fructose-bisphosphate aldolase [Medicago truncatula]	gi|357490466		0.0064	2.97		3.3e-05	2.5		0.012	2.3		1.7e-07		0.17	1.17		0.95	1.02		0.29	-1.15		0.85	-1.01		0.43	-1.27		0.22	-1.25		0.29		0.67
822	+	PREDICTED: adenosine kinase 2 [Nicotiana sylvestris]	gi|698460910		0.31	1.28		0.75	-1.07		0.25	1.29		0.31		0.46	-1.32		0.49	-1.21		0.67	1.1		0.06	-1.81		0.39	-1.19		0.2	1.52		0.093		0.58
829	-	Unidentified			0.14	1.52		.	1.53		0.0051	3		.		0.21	-1.3		0.063	-1.61		0.14	-1.25		.	-1.29		0.36	1.22		.	1.58		.		.
838	-	Unidentified			0.98	1.01		0.024	-1.55		0.031	-1.47		0.0043		0.087	1.4		0.14	1.29		0.64	-1.08		0.44	-1.13		0.35	-1.15		0.86	-1.02		0.6		0.096
842	+	Adenosine kinase [Medicago truncatula]	gi|357440379		0.0022	2.2		6.4e-05	2.13		0.00055	2.46		1.1e-09		0.4	-1.14		0.74	-1.06		0.67	1.07		0.13	-1.18		0.63	1.05		0.057	1.24		0.2		0.63
845	-	Unidentified			0.46	1.17		0.24	1.33		0.24	1.19		0.071		0.43	-1.33		0.97	-1.04		0.39	1.28		0.44	-1.17		0.99	-1.02		0.18	1.14		0.33		0.89
856	-	Unidentified			0.0018	1.85		0.2	1.54		0.098	1.82		0.0033		0.94	1.04		0.88	1.01		0.94	-1.02		0.33	-1.15		0.84	1		0.57	1.15		0.87		0.88
857	M	Mix	gi|166863966 and gi|357490465		0.036	1.97		0.012	2.88		.	2.77		.		0.38	-1.51		.	-1.33		.	1.13		0.85	-1.03		0.89	1.05		0.81	1.09		.		.
859	+	glyceraldehyde-3-phosphate dehydrogenase C [Scoparia dulcis]	gi|346682873		0.014	2.38		0.0015	1.72		0.0005	2.14		2.6e-07		0.66	1.07		0.84	-1.01		0.56	-1.07		0.077	-1.3		0.45	-1.13		0.26	1.15		0.83		0.29
862	-	Unidentified			0.36	1.23		0.0082	2.13		0.0026	2.09		5.2e-05		0.091	-1.51		0.28	-1.29		0.37	1.17		0.52	1.15		0.11	1.31		0.43	1.15		0.41		0.093
863	M	Mix	gi|358022829 and gi|585416		.	1.28		0.74	1.14		0.21	1.45		.		.	-1.05		.	-1.1		0.9	-1.05		0.55	-1.19		0.98	1.03		0.51	1.22		.		.
864	-	Unidentified			0.33	1.79		0.028	3.07		0.037	2.43		0.0027		0.71	-1.18		0.91	-1.03		0.69	1.15		0.073	1.45		0.47	1.32		0.54	-1.1		0.97		0.64
866	+	Glyceraldehyde-3-phosphate dehydrogenase [Medicago truncatula]	gi|357477179		0.12	-1.39		0.6	-1.22		0.067	-1.44		0.029		0.73	-1.04		0.84	1.05		0.61	1.09		0.57	1.1		0.89	1.01		0.62	-1.09		0.97		0.69
868	M	Mix	gi|502119587 and gi|357477179		0.0091	-1.89		0.41	-1.15		0.0063	-1.92		6.3e-05		0.99	1		0.92	1.01		0.92	1.01		0.011	1.65		0.87	-1.01		0.024	-1.67		0.052		0.045
869	+	glyceraldehyde-3-phosphate dehydrogenase [Salvia officinalis]	gi|343410780		0.0025	2.22		0.011	2.66		0.00011	2.43		6.3e-08		0.39	-1.22		0.84	-1.05		0.33	1.16		0.81	-1.02		0.57	1.04		0.28	1.06		0.52		0.7
873	M	Glyceraldehyde-3-phosphate dehydrogenase [Medicago truncatula] / Auxin-induced protein [Aegilops tauschii]	gi|357477179 and gi|475526794		0.02	-2.13		0.018	-1.82		0.073	-1.5		9.8e-05		0.27	-1.2		0.053	-1.42		0.3	-1.18		0.94	-1.03		0.97	-1		0.91	1.03		0.53		0.49
876	+	glyceraldehyde-3-phosphate dehydrogenase C [Scoparia dulcis]	gi|346682873		0.0074	3.92		0.0011	3.21		0.00037	3.97		3e-08		0.82	1.02		0.99	-1.1		0.72	-1.12		0.22	-1.2		0.59	-1.08		0.58	1.11		0.96		0.73
878	+	PREDICTED: fructose-bisphosphate aldolase, cytoplasmic isozyme-like [Cicer arietinum]	gi|86093976		0.11	-1.44		0.043	-1.45		0.048	-1.69		0.0011		0.27	-1.21		0.45	-1.15		0.77	1.05		0.34	-1.22		0.23	-1.35		0.59	-1.1		0.24		0.76
880	-	Unidentified			.	2.92		0.01	1.91		0.0044	3.19		.		.	-1.16		.	-1.4		0.19	-1.21		0.022	-1.77		0.22	-1.29		0.26	1.38		.		.
882	+	PREDICTED: glyceraldehyde-3-phosphate dehydrogenase, cytosolic-like [Cicer arietinum]	gi|502176240		0.35	-1.35		0.0072	-1.32		0.0099	-1.39		0.0027		0.99	-1.07		0.95	-1.04		0.82	1.02		0.67	-1.04		0.46	-1.08		0.71	-1.03		0.95		0.91
883	+	PREDICTED: pyruvate dehydrogenase E1 component subunit beta-1, mitochondrial-like [Fragaria vesca subsp. vesca]	gi|470149176		0.16	1.15		0.0053	1.75		0.036	1.73		0.0002		0.036	-1.51		0.058	-1.46		0.86	1.04		0.98	1		0.95	1.03		0.93	1.03		0.13		0.12
885	+	PREDICTED: pyruvate dehydrogenase E1 component subunit beta-1, mitochondrial-like [Fragaria vesca subsp. vesca]	gi|470149176		0.19	1.65		0.026	1.92		0.45	1.32		0.0094		0.23	-1.43		0.84	-1.09		0.2	1.31		0.44	-1.23		0.36	-1.36		0.66	-1.11		0.36		0.5
886	+	malate dehydrogenase [Medicago truncatula]	gi|657373943		0.0052	-1.56		0.0081	-1.62		0.015	-1.38		2.5e-06		0.82	-1.03		0.041	-1.27		0.15	-1.24		0.41	-1.06		0.28	-1.12		0.5	-1.06		0.051		0.57
887	+	glyceraldehyde-3-phosphate dehydrogenase [Panax ginseng]	gi|262235239		0.017	4.04		0.0019	3.26		0.001	4.43		2.2e-07		0.56	-1.25		0.42	-1.35		0.92	-1.08		0.092	-1.55		0.52	-1.23		0.26	1.26		0.28		0.81
897	+	PREDICTED: pyruvate dehydrogenase E1 component subunit beta-1, mitochondrial-like [Fragaria vesca subsp. vesca]	gi|470149176		0.26	-1.16		0.045	1.51		0.094	1.2		0.082		0.31	-1.11		0.86	1.01		0.22	1.13		0.064	1.57		0.029	1.4		0.56	-1.12		0.16		0.031
898	+	PREDICTED: pyruvate dehydrogenase E1 component subunit beta-1, mitochondrial-like [Fragaria vesca subsp. vesca]	gi|470149176		0.81	1.08		0.16	1.53		0.44	1.13		0.12		0.19	-1.3		0.49	-1.14		0.74	1.14		0.81	1.09		0.73	-1.09		0.58	-1.19		0.68		0.53
906	-	Unidentified			0.049	1.92		0.0027	2.02		0.002	1.99		5.6e-06		0.74	1.03		0.67	1.05		0.86	1.02		0.46	1.08		0.48	1.09		0.97	1.01		0.71		0.98
908	+	fructose-bisphosphate aldolase [Phaseolus vulgaris]	gi|413968356		0.12	1.5		0.1	1.63		0.0036	2.21		0.00033		0.81	-1.14		0.62	-1.25		0.87	-1.1		0.66	-1.05		0.071	1.18		0.067	1.23		0.85		0.5
909	+	glyceraldehyde-3-phosphate dehydrogenase GAPC2 [Rhododendron indicum]	gi|339779755		0.15	1.64		0.92	-1.11		0.066	1.5		0.06		0.84	1.12		0.76	-1.14		0.57	-1.28		0.072	-1.63		0.4	-1.25		0.22	1.31		0.56		0.3
910	-	Unidentified			0.48	-1.23		0.44	-1.49		0.021	-3.12		0.039		0.67	1.6		0.54	1.48		0.94	-1.08		0.77	1.32		0.27	-1.71		0.23	-2.26		0.69		0.54
915	M	Mix	gi|356550378 and gi|657385786		0.081	1.61		0.019	1.88		0.0075	2.19		5.7e-05		0.89	1.05		0.81	-1.08		0.66	-1.13		0.2	1.22		0.16	1.26		0.83	1.03		0.73		0.62
916	+	malate dehydrogenase precursor [Medicago sativa]	gi|2827080		0.26	1.43		6.1e-05	1.78		0.0039	1.81		0.00011		0.66	-1.2		0.55	-1.26		0.64	-1.05		0.69	1.04		0.82	1.01		0.71	-1.03		0.88		0.68
918	+	Glyceraldehyde-3-phosphate dehydrogenase [Medicago truncatula]	gi|357477179		0.046	1.85		0.0032	1.75		0.021	1.71		2.9e-05		0.84	1.03		0.99	-1.01		0.82	-1.03		0.98	-1.03		0.68	-1.09		0.52	-1.06		0.9		0.96
920	+	PREDICTED: fructokinase-2-like [Glycine max]	gi|356557199		0.036	1.57		0.029	1.44		0.017	1.62		7.2e-05		0.8	-1.07		0.61	-1.13		0.77	-1.06		0.11	-1.17		0.43	-1.1		0.71	1.06		0.54		0.87
922	+	Glyceraldehyde-3-phosphate dehydrogenase [Medicago truncatula]	gi|357477179		0.0048	2.26		0.0054	2.11		0.0013	2.51		1.8e-07		0.88	-1.06		0.71	-1.11		0.78	-1.06		0.28	-1.13		0.91	-1		0.34	1.12		0.78		0.73
924	M	Mix	gi|357439495 and gi|357477179		0.00038	2.14		0.00021	2.19		0.022	1.87		2.9e-07		0.79	1.03		0.46	1.34		0.45	1.3		0.57	1.05		0.07	1.17		0.23	1.11		0.23		0.93
926	+	Aldo/keto reductase [Medicago truncatula]	gi|357502825		0.35	-1.14		0.51	1.13		0.18	1.24		0.53		0.27	-1.22		0.0051	-1.33		0.78	-1.09		0.71	1.05		0.67	1.07		0.94	1.01		0.63		0.27
928	+	Glyceraldehyde-3-phosphate dehydrogenase [Medicago truncatula]	gi|357477179		0.0045	1.54		0.024	1.67		0.0032	1.84		1.6e-05		0.65	-1.09		0.34	-1.16		0.89	-1.06		0.85	-1.01		0.86	1.03		0.78	1.04		0.78		0.74
931	M	Mix	gi|357439495 and gi|357477179		0.00071	2.33		0.0004	2.12		1.8e-05	2.45		4.7e-11		0.42	1.12		0.39	1.06		0.65	-1.06		0.77	1.02		0.36	1.11		0.34	1.08		0.5		0.64
933	+	S-adenosylmethionine synthetase [Medicago truncatula]			0.52	1.25		0.063	1.57		0.11	1.3		0.023		0.036	-1.37		0.59	-1.08		0.26	1.28		0.87	-1.09		0.93	-1.03		0.66	1.06		0.46		0.65
935	M	Mix	gi|388492766 and gi|86120972		0.0032	2.4		0.00099	2.9		0.001	2.4		2e-08		0.29	-1.23		0.91	-1.01		0.33	1.22		0.91	-1.02		0.97	-1.01		0.86	1.02		0.5		0.62
938	+	Glyceraldehyde-3-phosphate dehydrogenase [Medicago truncatula]	gi|357477179		0.018	2.43		0.0093	2.53		0.0024	2.99		2.3e-06		0.91	1.02		0.99	-1.04		0.88	-1.06		0.76	1.06		0.063	1.18		0.37	1.12		0.91		0.86
939	+	PREDICTED: quinone oxidoreductase-like protein At1g23740, chloroplastic-like [Cicer arietinum]	gi|502173904		0.097	1.53		0.0075	2.24		0.0025	2.05		1.4e-05		0.45	-1.28		0.82	-1.08		0.45	1.18		0.28	1.15		0.11	1.24		0.47	1.08		0.61		0.38
941	+	glyceraldehyde 3-phosphate dehydrogenase, partial [Micromeria glomerata]	gi|393701766		0.16	1.42		0.049	1.64		0.023	1.74		0.00096		0.59	-1.21		0.4	-1.32		0.82	-1.1		0.69	-1.04		0.54	-1.08		0.81	-1.03		0.54		0.84
943	+	PREDICTED: pyruvate dehydrogenase E1 component subunit beta-1, mitochondrial-like [Fragaria vesca subsp. vesca]	gi|470149176		0.14	1.58		1.9e-05	2.31		0.21	1.5		0.00037		0.16	-1.22		0.41	1.4		0.058	1.71		0.21	1.2		0.37	1.33		0.76	1.11		0.13		0.28
944	-	Unidentified			0.011	2.54		0.012	2.14		0.0019	1.79		1.2e-05		0.99	1.06		0.038	1.22		0.4	1.15		0.4	-1.12		0.36	-1.16		0.76	-1.04		0.8		0.46
947	+	Caffeic acid 3-O-methyltransferase [Medicago truncatula]	gi|357470923		0.08	1.73		0.0014	1.63		0.0024	1.94		1.4e-05		0.73	-1.12		0.84	1.02		0.37	1.14		0.42	-1.19		0.37	1.14		0.025	1.36		0.2		0.69
949	M	Mix	gi|357470923 and gi|502132922		0.0042	1.88		0.00039	1.82		0.0042	1.72		5.6e-08		0.014	-1.12		0.16	1.11		0.02	1.24		0.26	-1.15		0.95	1.01		0.19	1.17		0.031		0.78
953	+	NAD-dependent isocitrate dehydrogenase alpha subunit [Brassica napus]	gi|28974492		0.059	1.39		0.16	1.32		0.04	1.37		0.002		0.56	-1.08		0.88	1.03		0.46	1.11		0.41	-1.14		0.9	1.01		0.34	1.15		0.37		0.95
954	+	hypothetical protein PHAVU_007G202900g [Phaseolus vulgaris]	gi|593688765		0.015	-1.41		0.0012	-2.05		0.0015	-1.59		1.7e-07		0.69	1.05		0.47	1.06		0.91	1		0.033	-1.37		0.57	-1.06		0.071	1.3		0.12		0.063
955	-	Unidentified			0.25	-1.32		0.013	-1.83		0.0012	-1.74		0.00021		0.45	-1.11		0.47	-1.05		0.57	1.06		0.22	-1.54		0.37	-1.38		0.47	1.12		0.23		0.64
958	M	PREDICTED: 60S acidic ribosomal protein P0-like [Setaria italica] / isoflavone reductase-like NAD(P)H-dependent oxidoreductase [Medicago sativa]	gi|514793924 and gi|6525021		0.44	-1.07		0.02	-1.47		0.15	-1.17		0.0037		0.21	1.1		0.07	1.14		0.52	1.04		0.13	-1.26		0.78	1.04		0.12	1.31		0.15		0.13
960	-	Unidentified			0.21	1.47		0.013	1.66		0.0035	2.09		0.0001		0.69	1.08		0.77	-1.12		0.31	-1.21		0.27	1.21		0.12	1.27		0.69	1.04		0.48		0.4
964	-	Unidentified			0.048	-1.48		0.014	-1.61		0.047	-1.37		0.00012		0.86	-1.01		0.52	-1.08		0.71	-1.07		0.59	-1.1		0.89	1		0.22	1.1		0.86		0.66
971	+	PREDICTED: fructokinase-2-like [Cicer arietinum]	gi|502148965		0.02	1.94		0.0077	1.7		0.00033	1.75		1.5e-06		0.54	1.12		0.55	1.1		0.92	-1.02		0.76	-1.02		0.8	-1.01		0.83	1.01		0.76		0.64
984	-	Unidentified			0.61	1.18		0.063	1.45		0.0033	1.69		0.0037		0.063	-1.52		0.13	-1.46		0.8	1.04		0.38	-1.23		0.97	-1.02		0.22	1.21		0.095		0.36
986	+	PREDICTED: fructokinase-2-like [Cicer arietinum]	gi|502148965		0.0013	1.49		0.025	1.46		0.041	1.28		5.9e-05		0.86	-1.01		0.39	1.08		0.47	1.09		0.57	-1.03		0.36	-1.08		0.52	-1.05		0.91		0.48
987	+	Isoflavone reductase [Medicago truncatula]	gi|357483529		0.18	1.31		0.041	1.59		0.27	1.31		0.0091		0.76	-1.12		0.8	1.06		0.47	1.18		0.75	1.08		0.87	1.06		0.91	-1.03		0.91		0.83
994	-	Unidentified			.	-1.42		0.11	1.47		.	1.74		.		0.24	-1.43		0.28	-1.42		1	1.01		.	1.46		.	1.74		.	1.19		.		.
998	+	PREDICTED: probable voltage-gated potassium channel subunit beta-like [Cicer arietinum]	gi|502122462		0.75	-1.07		0.9	1		0.86	1.03		0.86		0.21	1.26		0.52	1.11		0.36	-1.14		0.27	1.36		0.22	1.22		0.71	-1.11		0.16		0.95
1014	+	isoflavone reductase family protein [Populus trichocarpa]	gi|566187586 and gi|373432589		0.015	-2.39		0.07	-1.32		0.004	-1.95		9e-06		0.051	-1.48		0.18	-1.35		0.41	1.1		0.34	1.22		0.62	-1.1		0.13	-1.35		0.31		0.05
1015	-	Unidentified			0.00082	-2.19		0.00035	-2.01		0.00046	-2.59		9.9e-10		0.67	-1.04		0.46	1.11		0.33	1.16		0.55	1.05		0.68	-1.06		0.28	-1.11		0.98		0.29
1017	M	Mix	gi|357475063 and gi|6525021		0.01	-2.33		0.0011	-1.88		0.0072	-2.16		8.1e-07		0.9	-1.05		0.8	-1.06		0.84	-1.01		0.18	1.18		0.85	1.02		0.13	-1.16		0.68		0.69
1018	+	PREDICTED: 26S proteasome non-ATPase regulatory subunit 14-like [Fragaria vesca subsp. vesca]	gi|470109693		0.39	-1.16		0.55	-1.09		0.11	-1.18		0.099		0.76	1.04		0.64	1.07		0.85	1.02		0.47	1.11		0.42	1.05		0.73	-1.06		0.69		0.93
1020	+	26S proteasome non-ATPase regulatory subunit [Medicago truncatula]	gi|357437919		0.22	1.34		0.0039	1.68		0.093	1.37		0.0009		0.64	-1.14		0.54	1.13		0.17	1.28		0.41	1.1		0.43	1.15		0.84	1.04		0.41		0.56
1021	+	isoflavone reductase family protein [Populus trichocarpa]	gi|566187586		0.014	-1.37		0.0064	-1.29		0.0013	-1.52		4.8e-07		0.15	-1.16		0.87	1.01		0.047	1.17		0.22	-1.09		0.2	-1.1		0.91	-1.01		0.093		0.27
1022	+	orf [Medicago sativa]	gi|3378650		0.19	1.35		0.17	1.25		0.00027	1.73		0.00053		0.71	1.1		0.74	-1.1		0.35	-1.2		0.83	1.01		0.22	1.17		0.13	1.15		0.83		0.35
1025	-	Unidentified			0.029	-1.64		0.067	-1.7		0.033	-1.54		0.00046		0.51	1.23		0.96	-1.02		0.46	-1.25		0.34	1.19		0.76	1.05		0.5	-1.14		0.38		0.97
1026	M	/ annexin [Lavatera thuringiaca]	gi|2459926		0.03	1.62		0.082	1.8		0.0042	2.05		0.00011		0.62	1.16		0.56	-1.14		0.33	-1.33		0.32	1.29		0.39	1.1		0.54	-1.17		0.35		0.71
1029	+	phenylcoumaran benzylic ether reductase [Eucalyptus globulus subsp. globulus]	gi|383081915		0.14	-1.83		0.074	-1.62		0.12	-1.72		0.0044		0.97	-1.04		0.83	-1.09		0.74	-1.05		0.76	1.09		0.94	-1.03		0.69	-1.11		0.88		0.98
1032	+	Annexin 1 [Theobroma cacao]	gi|590598079		0.32	1.18		0.0033	2.02		1.3e-05	2.6		4.2e-07		0.23	-1.33		0.1	-1.44		0.58	-1.08		0.11	1.28		0.0016	1.53		0.14	1.19		0.81		0.0035
1034	-	Unidentified			0.25	-1.16		0.54	-1.11		0.25	-1.23		0.084		0.087	1.33		0.1	1.21		0.64	-1.1		0.1	1.39		0.43	1.14		0.25	-1.22		0.029		0.86
1037	+	PREDICTED: isoflavone reductase-like protein [Malus domestica]	gi|657991597		0.35	1.23		0.013	1.57		0.38	1.21		0.019		0.7	-1.18		0.84	1.06		0.44	1.25		0.57	1.08		0.9	1.03		0.74	-1.04		0.91		0.71
1048	+	PREDICTED: ER membrane protein complex subunit 10-like isoform X1 [Cicer arietinum]	gi|502105652		0.017	1.66		0.011	1.87		6.9e-05	1.95		1.6e-07		0.3	-1.18		0.18	-1.12		0.69	1.05		0.76	-1.05		0.62	1.04		0.14	1.1		0.38		0.47
1061	+	PREDICTED: pyridoxal biosynthesis protein PDX1.3-like [Cicer arietinum]	gi|502078426 and gi|694354021		0.036	1.6		0.0046	1.85		0.00012	2.08		3.7e-07		0.6	1.06		0.88	1		0.44	-1.06		0.26	1.22		0.0087	1.31		0.54	1.07		0.25		0.44
1068	-	Unidentified			0.0037	-1.52		0.081	-1.28		0.0075	-1.23		1.8e-05		0.082	1.13		0.16	1.07		0.24	-1.06		0.042	1.35		0.015	1.32		0.88	-1.03		0.0082		0.21
1078	+	thiazole biosynthetic enzyme [Medicago truncatula]	gi|657405439		0.096	1.24		0.038	1.42		0.0016	1.39		0.00014		0.86	-1.02		0.53	-1.08		0.84	-1.06		0.094	1.13		0.57	1.04		0.18	-1.08		0.74		0.6
1080	+	Guanine nucleotide-binding protein subunit beta-like protein [Medicago truncatula]	gi|357521565		0.008	1.61		0.11	1.35		0.00099	1.88		1.5e-05		0.76	-1.03		0.048	-1.29		0.35	-1.25		0.062	-1.23		0.34	-1.11		0.078	1.11		0.18		0.27
1081	M	/ 60S ribosomal protein L5-2 [Medicago truncatula]	gi|657396310		0.0056	1.81		0.025	1.62		0.0011	2		2.7e-06		0.8	1.12		0.33	-1.21		0.23	-1.35		0.99	-1		0.29	-1.09		0.13	-1.09		0.19		0.62
1093	+	PREDICTED: putative lactoylglutathione lyase-like isoform X2 [Cicer arietinum]	gi|502079142		0.01	-1.59		0.00016	-1.45		0.001	-1.44		5.1e-08		0.64	-1.05		0.61	-1.06		1	-1		0.51	1.04		0.63	1.04		0.96	1		1		0.62
1095	+	isoflavone reductase related protein [Pyrus communis]	gi|3243234		0.059	2.23		0.00013	2.8		5.5e-05	2.97		4.8e-08		0.87	-1.13		0.83	-1.15		0.95	-1.02		0.38	1.11		0.27	1.16		0.32	1.04		0.93		0.66
1096	-	Unidentified			0.09	-1.8		0.0064	-1.58		0.037	-1.76		0.00043		0.78	-1.12		0.98	-1.03		0.74	1.09		0.8	1.02		0.91	-1.01		0.79	-1.03		1		0.91
1097	+	PREDICTED: proteasome subunit alpha type-1-A [Prunus mume]	gi|645228088		0.29	-1.13		0.047	-1.28		0.21	-1.18		0.0098		0.093	1.26		0.71	1.07		0.19	-1.19		0.26	1.12		0.58	1.03		0.34	-1.09		0.069		0.65
1098	+	lactoylglutathione lyase-like protein [Medicago truncatula]	gi|657397039		0.099	1.41		0.034	1.92		0.0089	1.76		0.00025		0.35	-1.32		0.51	-1.15		0.56	1.15		0.71	1.03		0.41	1.08		0.25	1.05		0.57		0.44
1099	-	Unidentified			0.0087	1.57		0.094	1.61		0.017	1.66		0.0011		0.59	-1.14		0.39	-1.21		0.91	-1.06		0.48	-1.11		0.17	-1.14		0.97	-1.03		0.52		0.96
1102	+	thiazole biosynthetic enzyme [Medicago truncatula]	gi|657405439		0.26	-1.5		0.26	-1.3		.	-1.13		.		0.81	-1.08		0.42	1.19		0.13	1.28		0.93	1.06		.	1.57		.	1.48		.		.
1110	+	RecName: Full=14-3-3-like protein B; AltName: Full=VFA-1433B	gi|1168192		0.15	-1.29		0.01	-1.29		0.018	-1.69		0.00027		0.79	-1.06		0.81	1.07		0.55	1.14		0.36	-1.06		0.0012	-1.22		0.088	-1.15		0.72		0.3
1117	+	translational elongation factor 1 subunit Bbeta [Pisum sativum]	gi|38232568		0.012	-1.33		0.0073	-1.43		0.0042	-1.55		2.3e-06		0.091	-1.21		0.84	-1.02		0.087	1.18		0.016	-1.3		0.11	-1.18		0.44	1.1		0.0096		0.49
1119	-	Unidentified			0.041	-2.23		0.25	-1.51		.	-1.81		.		0.93	1.01		0.91	1.01		0.88	1		0.41	1.49		.	1.25		.	-1.2		.		.
1123	-	Unidentified			0.11	-1.45		0.053	-1.29		0.00036	-1.71		4.4e-05		0.44	-1.2		0.97	-1.04		0.19	1.15		0.46	-1.07		0.032	-1.23		0.16	-1.15		0.37		0.25
1133	+	PREDICTED: soluble inorganic pyrophosphatase 1, chloroplastic-like isoform X2 [Cicer arietinum]	gi|502077416		0.038	-1.49		0.1	-1.26		0.0041	-1.55		7.3e-05		0.52	-1.15		0.87	1		0.27	1.15		0.45	1.03		0.57	-1.04		0.41	-1.07		0.8		0.36
1134	+	phosphoenolpyruvate phosphomutase [Medicago truncatula]	gi|657376382		0.068	-1.55		0.26	-1.16		0.14	-1.33		0.0062		0.28	-1.27		0.9	-1.04		0.24	1.23		0.76	1.05		0.37	1.13		0.64	1.07		0.49		0.53
1136	+	thiazole biosynthetic enzyme [Medicago truncatula]	gi|657405439 and gi|657379824		0.98	-1.01		0.99	-1.01		0.0037	-1.59		0.079		0.69	1.08		0.12	1.48		0.061	1.37		0.45	1.08		0.63	-1.06		0.057	-1.15		0.24		0.036
1137	+	phosphoenolpyruvate phosphomutase [Medicago truncatula]	gi|657376382		0.074	-1.63		0.27	-1.47		0.018	-2.09		0.0018		0.72	-1.12		0.75	1.1		0.5	1.23		0.96	-1.01		0.31	-1.16		0.41	-1.16		0.93		0.5
1141	-	Unidentified			0.019	-2.01		0.025	-1.42		0.00019	-2.09		5e-07		0.49	-1.12		0.63	1.06		0.2	1.19		0.16	1.27		0.76	1.02		0.052	-1.24		0.74		0.079
1170	+	14-3-3-like protein [Medicago truncatula]	gi|357465085		0.008	-2.36		0.0056	-1.64		0.013	-2.3		5.4e-06		0.46	-1.12		0.38	1.21		0.12	1.35		0.15	1.28		0.49	1.24		0.71	-1.04		0.45		0.3
1177	+	14-3-3 a-1 protein [Nicotiana tabacum]	gi|44917135		0.043	-1.81		0.018	-1.52		0.0018	-1.78		1.3e-05		0.35	-1.29		0.54	-1.19		0.46	1.09		0.47	-1.09		0.27	-1.17		0.52	-1.07		0.3		0.66
1182	+	14-3-3-like protein [Medicago truncatula]	gi|357465085		0.032	-3.4		0.00013	-2.03		0.0049	-2.33		4.2e-07		0.17	-1.38		0.34	-1.25		0.28	1.11		0.28	1.22		0.67	1.17		0.71	-1.04		0.98		0.19
1191	+	PREDICTED: mitochondrial outer membrane protein porin of 36 kDa-like [Cicer arietinum]	gi|502170159		0.97	1.01		0.0014	1.66		0.035	1.44		0.0011		0.0092	-1.47		0.043	-1.39		0.6	1.06		0.4	1.12		0.82	1.04		0.53	-1.08		0.24		0.035
1198	+	PREDICTED: mitochondrial outer membrane protein porin of 36 kDa-like [Cicer arietinum]	gi|502170159		0.028	1.88		0.013	1.98		0.017	1.89		2.8e-05		0.81	1.08		0.65	1.15		0.83	1.06		0.27	1.14		0.33	1.15		0.98	1.01		0.64		0.97
1201	+	Acid phosphatase [Medicago truncatula]	gi|357513537		.	-1.73		0.016	-1.66		0.11	-1.42		.		.	1.16		.	1.08		0.72	-1.07		0.22	1.21		0.21	1.32		0.71	1.09		.		.
1202	+	PREDICTED: stem-specific protein TSJT1-like [Cicer arietinum]	gi|502123074		0.02	-1.57		0.46	-1.1		0.067	-1.29		0.0013		0.49	-1.12		0.93	1.01		0.37	1.13		0.033	1.27		0.089	1.23		0.66	-1.04		0.44		0.13
1211	+	6-phosphogluconate dehydrogenase, decarboxylating [Medicago truncatula]	gi|357475751		0.19	1.38		0.019	1.65		0.002	1.89		7.8e-05		0.73	1.1		0.74	1.05		0.91	-1.04		0.12	1.31		0.054	1.44		0.4	1.1		0.18		0.42
1213	-	Unidentified			0.5	-1.11		0.012	-1.37		0.0042	-1.67		0.00031		0.26	1.15		0.19	1.15		0.91	1		0.71	-1.08		0.15	-1.3		0.093	-1.21		0.54		0.1
1216	+	putative ABC transporter like ATPase [Trifolium pratense]	gi|84468418		0.091	-1.94		0.011	-1.71		0.063	-1.82		0.00044		0.66	-1.12		0.89	1.07		0.59	1.19		0.81	1.02		0.56	1.14		0.55	1.12		0.72		0.89
1222	+	Acid phosphatase [Medicago truncatula]	gi|357513537		0.66	-1.14		0.059	-1.38		0.069	-1.41		0.017		0.83	-1.09		0.98	-1.03		0.65	1.06		0.09	-1.33		0.15	-1.27		0.84	1.04		0.36		0.48
1233	M	Mix	gi|224069802 and gi|195650199		.	-1.91		0.039	-1.64		0.018	-1.45		.		0.32	1.18		0.11	1.19		0.9	1		.	1.38		.	1.56		0.48	1.13		.		.
1235	+	NAD(P)-binding rossmann-fold protein [Medicago truncatula]	gi|657386815		0.75	1.07		0.1	1.25		0.0058	1.74		0.0046		0.56	-1.11		0.17	-1.37		0.12	-1.23		0.76	1.05		0.24	1.19		0.31	1.13		0.84		0.078
1238	M	Mix	gi|351721504 and gi|357123966		0.023	-1.97		0.0024	-1.69		0.0028	-1.62		1.3e-06		0.27	1.18		0.29	1.19		0.92	1.01		0.061	1.37		0.0057	1.45		0.58	1.06		0.014		0.62
1239	-	Unidentified			0.024	1.4		0.46	1.24		0.76	1.08		0.073		0.83	-1.03		0.66	1.04		0.53	1.07		0.33	-1.17		0.14	-1.24		0.84	-1.07		0.62		0.51
1246	+	caffeoyl-CoA 3-o-methyltransferase, partial [Medicago sativa subsp. caerulea]	gi|363541987		0.011	-1.94		0.057	-1.52		0.00022	-1.61		8.3e-06		0.76	-1.03		0.22	-1.1		0.76	-1.07		0.28	1.23		0.48	1.09		0.44	-1.13		0.68		0.42
1247	+	PREDICTED: proteasome subunit alpha type-6 [Nicotiana sylvestris]	gi|698504904		0.037	1.47		0.003	1.83		0.028	1.4		1.2e-05		0.33	-1.14		0.86	-1.01		0.28	1.12		0.48	1.09		0.68	-1.07		0.25	-1.17		0.92		0.22
1249	+	Proteasome subunit alpha type [Medicago truncatula]	gi|357517981		0.14	-1.47		0.087	-1.31		0.11	-1.34		0.0042		0.63	-1.08		0.4	-1.11		0.88	-1.03		0.73	1.04		0.94	-1.01		0.69	-1.05		0.87		0.85
1255	M	/ caffeoyl-CoA 3-o-methyltransferase, partial [Medicago sativa subsp. caerulea]	gi|363541987		0.0011	-2.78		0.00052	-2.1		5.8e-05	-2.39		2.7e-10		0.42	1.07		0.91	1.02		0.61	-1.05		0.072	1.41		0.18	1.19		0.18	-1.19		0.075		0.26
1256	+	V-type proton ATPase subunit E1 [Medicago truncatula]	gi|357481501		0.046	1.35		0.00062	1.77		0.00072	1.64		1.5e-07		0.88	-1.02		0.63	-1.05		0.7	-1.04		0.042	1.29		0.12	1.15		0.16	-1.12		0.21		0.14
1258	+	putative thaumatin-like protein [Medicago truncatula var. truncatula]	gi|169147017		0.86	-1.25		0.017	-1.71		0.0036	-2.38		0.0039		0.21	1.46		0.075	1.81		0.075	1.24		0.87	1.06		0.75	-1.05		0.57	-1.12		0.29		0.14
1262	-	Unidentified			0.027	-1.57		0.00016	-1.69		0.01	-1.52		6.3e-07		0.002	1.33		0.81	1.03		0.0053	-1.3		0.083	1.24		0.68	1.06		0.19	-1.17		0.004		0.75
1264	+	PREDICTED: gamma carbonic anhydrase 1, mitochondrial-like [Cicer arietinum]	gi|502161184		0.014	-1.62		0.006	-1.31		0.00047	-1.56		4.6e-07		0.9	-1.01		0.44	-1.08		0.37	-1.07		0.13	1.22		0.84	-1.04		0.0098	-1.26		0.075		0.23
1266	+	PREDICTED: proteasome subunit alpha type-6-like [Glycine max]	gi|571493541		0.1	1.49		5.6e-05	1.68		0.00019	1.8		6.2e-07		0.76	-1.04		0.67	-1.06		0.79	-1.02		0.48	1.08		0.33	1.14		0.4	1.05		0.78		0.43
1267	+	Proteasome subunit alpha type [Medicago truncatula]	gi|357451023		0.017	2.48		0.014	2.01		0.00073	2.24		2.1e-06		0.37	1.35		0.39	1.21		0.75	-1.11		0.58	1.09		0.5	1.09		0.93	1		0.37		0.82
1268	+	PREDICTED: GTP-binding nuclear protein Ran-3-like [Cucumis sativus]	gi|449464584		0.068	-1.39		0.93	-1.12		0.0035	-1.62		0.041		0.8	-1.02		0.32	1.16		0.4	1.19		0.098	1.21		0.95	-1		0.088	-1.21		0.9		0.28
1270	+	PREDICTED: elongation factor 1-beta 2-like [Glycine max]	gi|356554233		0.24	1.42		0.026	1.44		0.1	1.37		0.0063		0.86	-1.16		0.78	1.01		0.42	1.17		0.44	-1.14		0.94	-1.02		0.45	1.12		0.69		0.93
1276	+	PREDICTED: mitochondrial outer membrane protein porin of 34 kDa [Glycine max]	gi|356572319		0.021	1.74		0.02	1.41		0.0057	1.65		1.1e-05		0.81	1.03		0.57	-1.12		0.24	-1.15		0.17	-1.2		0.26	-1.18		0.94	1.02		0.41		0.5
1280	+	PREDICTED: outer plastidial membrane protein porin-like [Cicer arietinum]	gi|502090241		0.0036	3.71		0.012	2.6		2e-05	4.56		2.5e-08		0.98	1.02		0.16	-1.5		0.17	-1.54		0.17	-1.4		0.32	-1.22		0.39	1.14		0.27		0.24
1283	+	31 kDa ribonucleoprotein [Medicago truncatula]	gi|657390180		0.044	-1.33		0.017	-1.38		0.0025	-1.78		7.5e-06		0.42	-1.09		0.61	1.04		0.17	1.14		0.31	-1.13		0.11	-1.28		0.35	-1.13		0.35		0.14
1286	+	PREDICTED: mitochondrial outer membrane protein porin of 34 kDa [Glycine max]	gi|356572319		0.0033	2.92		0.0063	3.24		0.00025	3.76		5.7e-08		0.52	-1.24		0.23	-1.47		0.67	-1.18		0.48	-1.12		0.33	-1.14		0.96	-1.02		0.28		0.72
1287	M	/ 30 kDa ribonucleoprotein [Medicago truncatula]	gi|357440407		0.0032	-1.82		0.0053	-1.51		0.069	-1.65		5.5e-05		0.15	-1.15		0.31	-1.19		0.68	-1.04		0.69	1.05		0.58	-1.08		0.44	-1.14		0.39		0.74
1289	M	/ soluble inorganic pyrophosphatase [Papaver rhoeas]	gi|84619272		0.0027	3.29		2e-05	3.61		0.00028	2.95		2.5e-10		0.61	1.09		0.36	1.25		0.49	1.14		0.16	1.2		0.37	1.12		0.38	-1.07		0.26		0.68
1290	+	6-phosphogluconolactonase [Medicago truncatula]	gi|357464071		0.078	1.97		0.0088	1.89		0.0084	1.9		5.7e-05		0.85	1.04		0.56	1.15		0.63	1.11		0.84	-1		0.53	1.11		0.42	1.11		0.6		1
1293	-	Unidentified			0.002	-2		0.0012	-2.5		9.1e-06	-2.3		1.4e-09		0.26	1.25		0.61	1.05		0.28	-1.19		0.96	1		0.33	-1.1		0.46	-1.1		0.32		0.47
1299	+	Soluble inorganic pyrophosphatase [Medicago truncatula]	gi|357440501		0.015	1.53		0.013	1.57		0.0091	1.74		1.6e-05		0.13	1.28		0.83	1.04		0.1	-1.23		0.064	1.31		0.27	1.18		0.5	-1.11		0.049		0.79
1300	M	PREDICTED: proteasome subunit alpha type-6-like [Solanum lycopersicum] / 20S proteasome subunit alpha [Medicago truncatula]	gi|460412613 and gi|657381497		0.62	1.12		0.007	1.53		0.001	1.5		0.00024		0.35	-1.12		0.29	-1.1		0.7	1.02		0.26	1.22		0.23	1.23		0.95	1		0.73		0.14
1302	-	Unidentified			.	.		0.025	1.72		0.013	1.67		.		.	.		.	.		0.63	1.06		0.22	1.32		0.21	1.35		0.86	1.03		.		.
1310	+	putative thaumatin-like protein [Medicago truncatula var. truncatula]	gi|169147017		0.0099	-1.81		0.00027	-2.2		0.001	-2.75		2.6e-08		0.78	-1.04		0.77	1.04		0.5	1.08		0.14	-1.27		0.076	-1.46		0.37	-1.16		0.24		0.14
1314	+	PREDICTED: triosephosphate isomerase, cytosolic-like [Cicer arietinum]	gi|502081910		0.18	1.67		0.071	2.07		0.05	2.09		0.0028		0.88	-1.14		1	-1.13		0.82	1.01		0.77	1.09		0.82	1.1		0.98	1.01		0.98		0.95
1315	+	Proteasome subunit alpha type [Medicago truncatula]	gi|357482775		0.014	2.22		0.0098	1.99		0.0047	1.94		3.4e-06		0.52	1.22		0.47	1.17		0.95	-1.04		0.53	1.09		0.8	1.02		0.58	-1.07		0.58		0.93
1317	+	PREDICTED: probable ATP synthase 24 kDa subunit, mitochondrial-like [Glycine max]	gi|356512762		0.084	2.23		0.019	2.03		0.0084	2.18		0.00014		0.85	-1.01		0.99	-1.12		0.78	-1.11		0.71	-1.11		0.61	-1.15		0.79	-1.03		0.95		0.93
1321	+	cytosolic ascorbate peroxidase [Arachis hypogaea]	gi|120969450		0.16	-1.35		0.65	-1.08		0.022	-1.59		0.0064		0.15	-1.37		0.63	1.08		0.032	1.49		0.49	-1.1		0.55	-1.09		0.95	1.01		0.13		0.18
1322	+	ascorbate peroxidase, partial [Trifolium repens]	gi|410994550		0.44	1.24		0.054	1.37		0.017	1.58		0.0043		0.54	1.15		0.83	-1.07		0.3	-1.23		0.15	1.27		0.28	1.2		0.46	-1.07		0.26		0.61
1323	+	PREDICTED: proteasome subunit alpha type-3-like [Cicer arietinum]	gi|502091750		0.12	1.53		0.025	1.77		0.00015	2.16		1.7e-05		0.78	1.08		0.84	-1.05		0.58	-1.14		0.28	1.25		0.072	1.34		0.52	1.07		0.45		0.39
1324	-	Unidentified			0.023	-1.5		0.0057	-1.63		0.035	-1.89		2.7e-05		0.45	1.07		0.49	1.12		0.8	1.04		0.99	-1.01		0.53	-1.12		0.55	-1.11		0.9		0.56
1325	+	PREDICTED: probable 6-phosphogluconolactonase 4, chloroplastic-like [Cicer arietinum]	gi|502124143		0.00099	-2.71		0.00048	-2.32		1.4e-05	-2.74		8.4e-11		0.72	1.03		0.33	-1.12		0.18	-1.15		0.22	1.2		0.42	-1.13		0.016	-1.35		0.039		0.55
1328	M	/ triosephosphate isomerase [Glycine max]	gi|351721638		0.068	1.72		0.0086	2.55		0.012	3.14		3.7e-05		0.41	1.33		0.36	1.29		0.97	-1.03		0.018	1.98		0.039	2.36		0.73	1.19		0.031		0.34
1330	+	PREDICTED: L-ascorbate peroxidase, cytosolic-like isoform X2 [Cicer arietinum]	gi|502145238		0.04	-1.99		0.019	-1.63		0.013	-1.87		3.9e-05		0.37	-1.23		0.49	-1.14		0.5	1.08		0.92	-1.01		0.76	-1.07		0.61	-1.06		0.73		0.63
1331	+	PREDICTED: probable 6-phosphogluconolactonase 4, chloroplastic-like [Cicer arietinum]	gi|502124143		0.011	-2.41		0.0087	-2.17		0.0015	-2.51		7.3e-07		0.63	-1.11		0.17	-1.34		0.43	-1.2		0.95	-1		0.16	-1.4		0.1	-1.39		0.088		0.79
1335	-	Unidentified			0.016	-1.82		0.14	-1.44		0.035	-2.2		0.00036		0.63	-1.09		0.66	1.08		0.32	1.18		0.65	1.15		0.57	-1.12		0.51	-1.29		0.93		0.38
1341	+	PREDICTED: proteasome subunit alpha type-2-A-like [Cicer arietinum]	gi|502153994		0.3	1.3		0.0002	1.55		0.054	1.45		0.0012		0.65	-1.17		0.87	-1.01		0.19	1.16		0.77	1.02		0.59	1.1		0.65	1.08		0.66		0.83
1345	+	methionine sulfoxide reductase [Morus alba var. multicaulis]	gi|372864100		0.37	-1.28		0.016	1.62		0.23	1.39		0.14		0.072	-1.67		0.22	-1.41		0.46	1.19		0.23	1.24		0.39	1.26		0.93	1.02		0.7		0.07
1350	-	Unidentified			0.062	1.74		0.01	1.77		0.0022	1.99		1.4e-05		0.76	-1.11		0.99	-1.03		0.66	1.08		0.59	-1.09		0.41	1.11		0.044	1.21		0.54		0.89
1351	-	Unidentified			0.33	-1.14		0.0039	-2.08		0.048	-1.69		0.00017		0.85	1.04		0.96	-1		0.83	-1.04		0.0086	-1.75		0.069	-1.48		0.51	1.19		0.088		0.065
1354	+	chalcone-flavanone isomerase family protein [Medicago truncatula]	gi|86102088		0.049	-1.62		0.27	-1.19		0.0012	-1.67		0.00021		0.15	-1.44		0.84	-1.06		0.059	1.36		0.63	-1.07		0.44	-1.09		0.96	-1.02		0.13		0.25
1360	-	Unidentified			0.0074	-2.49		0.044	-2.14		0.044	-2.35		6.7e-05		0.35	-1.26		0.33	-1.25		0.94	1		0.82	-1.08		0.61	-1.18		0.49	-1.1		0.5		0.79
1361	M	Mix	gi|502151315 and gi|372864100		0.011	1.72		0.04	1.91		0.065	1.25		0.00051		0.87	1.01		0.16	1.21		0.41	1.19		0.39	1.12		0.3	-1.14		0.039	-1.28		0.96		0.22
1364	+	ferritin 3 [Lupinus luteus]	gi|289546513		0.51	1.28		0.99	-1		0.01	1.98		0.028		0.76	-1.14		0.47	-1.29		0.44	-1.14		0.22	-1.47		0.39	1.19		0.0081	1.74		0.35		0.1
1365	+	Glutathione S-transferase GST [Medicago truncatula]	gi|357505827		0.013	3.05		9.2e-06	3.27		1.1e-05	3.78		7.5e-10		0.33	-1.27		0.3	-1.29		0.91	-1.01		0.59	-1.19		0.96	-1.04		0.2	1.14		0.44		0.64
1369	+	Ferritin-2 [Medicago truncatula]	gi|357492793		0.012	3.25		0.0049	2.34		3.6e-05	3.82		4.8e-08		0.74	1.12		0.72	-1.06		0.52	-1.19		0.56	-1.24		0.51	1.11		0.048	1.38		0.8		0.3
1372	-	Unidentified			0.082	1.49		0.00058	1.41		0.0093	1.42		3.5e-05		0.2	1.14		0.5	1.09		0.54	-1.05		0.51	1.08		0.71	1.04		0.6	-1.04		0.37		0.96
1373	M	/ ferritin 3 [Lupinus luteus]	gi|289546513		0.75	1.12		0.13	1.25		0.058	1.36		0.059		0.37	-1.25		0.38	-1.26		0.97	-1		0.76	-1.12		0.95	-1.04		0.42	1.08		0.59		0.7
1375	M	/ PREDICTED: glutathione S-transferase F9-like [Cicer arietinum]	gi|502128459		0.12	1.67		0.005	1.56		0.0066	1.68		0.00012		0.94	-1.03		0.5	1.08		0.14	1.11		0.81	-1.1		0.64	1.08		0.3	1.19		0.48		0.97
1381	+	Chain A, Glutathione Transferase From Glycine Max	gi|215794536		0.0076	4.57		0.0071	2.84		0.027	2.74		1.9e-05		0.74	1.12		0.97	1.3		0.84	1.16		0.38	-1.44		0.61	-1.28		0.47	1.12		0.93		0.78
1384	+	PREDICTED: RNA-binding protein 8A-like [Cicer arietinum]	gi|502159696		0.14	-1.67		0.03	-1.34		0.086	-1.36		0.0029		0.36	-1.34		0.36	-1.34		0.99	-1		0.77	-1.07		0.7	-1.09		0.84	-1.01		0.43		0.73
1388	-	Unidentified			0.0081	1.85		0.063	1.87		0.18	1.31		0.0012		0.98	1.13		0.22	1.48		0.38	1.31		0.51	1.14		0.73	1.05		0.67	-1.09		0.54		0.5
1398	+	Glutathione S-transferase [Medicago truncatula]	gi|357494177		0.054	2.14		0.0019	1.84		8.3e-05	2.13		1.8e-06		0.17	1.22		0.054	1.2		0.94	-1.02		0.67	1.05		0.36	1.19		0.27	1.14		0.23		0.84
1399	M	Mix	gi|657400151 and gi|571497607		0.15	1.58		0.016	1.49		0.0063	1.55		0.00033		0.65	1.06		0.89	1.01		0.67	-1.05		0.83	1.01		0.87	-1.01		0.93	-1.01		0.89		0.99
1400	M	20 kDa chaperonin [Medicago truncatula] / PREDICTED: proteasome subunit beta type-1-like [Cicer arietinum]	gi|86109375 and gi|502146552		0.34	-1.15		0.2	-1.2		0.06	-1.38		0.011		0.84	1.01		0.37	1.15		0.3	1.13		0.77	-1.03		0.7	-1.05		0.95	-1.02		0.83		0.6
1403	+	PREDICTED: eukaryotic translation initiation factor 3 subunit K-like [Glycine max]	gi|356547978		0.053	-1.6		0.02	-1.68		0.023	-1.57		0.00013		0.54	1.17		0.66	1.08		0.68	-1.09		0.5	1.11		0.57	1.1		0.96	-1.01		0.59		0.96
1409	-	Unidentified			0.2	-1.17		0.34	1.09		0.08	-1.23		0.11		0.94	-1		0.076	1.16		0.11	1.16		0.063	1.28		0.47	1.1		0.2	-1.16		0.18		0.11
1421	+	adeninephosphoribosyl transferase [Trifolium repens]	gi|289540890		0.15	-1.61		0.69	1.07		0.1	-1.39		0.06		0.52	-1.18		0.94	1.01		0.4	1.19		0.13	1.46		0.39	1.17		0.2	-1.25		0.66		0.18
1423	+	manganese superoxide dismutase, partial [Trifolium repens]	gi|410994548		0.16	2.03		0.017	2.02		0.016	2.2		0.00048		0.97	-1.09		0.94	-1.12		0.96	-1.03		0.99	-1.09		0.94	-1.04		0.89	1.05		1		0.99
1430	+	RecName: Full=Chalcone--flavonone isomerase 2; Short=Chalcone isomerase 2, partial [Medicago sativa]	gi|116135		0.18	1.54		6.8e-05	1.93		0.019	1.74		4.9e-05		0.035	-1.37		0.61	-1.08		0.075	1.27		0.88	-1.09		0.75	1.05		0.47	1.15		0.27		0.53
1432	-	Unidentified			0.00089	-2.3		0.077	-1.31		0.012	-1.56		1.9e-06		0.0012	-1.57		0.044	-1.38		0.38	1.14		0.47	1.12		0.59	1.06		0.76	-1.05		0.17		0.018
1435	+	2-Cys peroxiredoxin [Pisum sativum]	gi|15131688		0.44	1.42		0.15	2.11		0.34	-1.3		0.18		0.66	-1.13		0.4	1.34		0.22	1.52		0.45	1.32		0.4	-1.37		0.14	-1.81		0.99		0.15
1436	M	Mix			0.11	2.8		0.049	5.53		0.058	4.17		0.0012		0.25	-1.47		0.52	-1.21		0.62	1.21		0.77	1.34		0.64	1.23		0.96	-1.1		0.89		0.63
1437	+	RecName: Full=Chalcone--flavonone isomerase 2; Short=Chalcone isomerase 2, partial [Medicago sativa]	gi|116135		0.14	1.7		0.0087	2.21		0.029	1.81		0.00021		0.54	-1.09		0.95	1.02		0.49	1.11		0.51	1.2		0.73	1.08		0.7	-1.11		0.92		0.65
1438	-	Unidentified			0.39	2.29		0.00096	6.24		.	-1.58		.		0.15	-1.67		0.63	-1.19		0.24	1.4		0.27	1.64		.	-4.3		.	-7.04		.		.
1444	+	40S ribosomal protein S5 [Medicago truncatula]			0.77	-1.05		0.43	1.3		0.3	1.4		0.38		0.3	-1.28		0.16	-1.74		0.38	-1.36		0.77	1.06		0.65	-1.19		0.42	-1.26		0.21		0.56
1447	+	PREDICTED: ER membrane protein complex subunit 8/9 homolog [Cicer arietinum]	gi|502099626		0.23	1.58		0.014	1.46		0.008	1.53		0.0013		0.59	-1.12		0.65	-1.11		0.89	1.02		0.59	-1.22		0.77	-1.15		0.56	1.07		0.67		0.98
1448	+	40S ribosomal protein S7-like protein [Medicago truncatula]	gi|357496953		0.55	-1.28		0.0083	-1.86		0.34	-1.25		0.021		0.019	1.65		0.41	1.15		0.02	-1.44		0.56	1.14		0.76	1.17		0.98	1.03		0.2		0.57
1459	+	PREDICTED: ER membrane protein complex subunit 8/9 homolog [Cicer arietinum]	gi|502099626		0.15	1.91		0.0089	1.62		0.01	1.69		0.00039		0.95	1.02		0.9	1.02		0.96	1		0.86	-1.16		0.97	-1.11		0.69	1.05		0.99		0.98
1460	+	translationally controlled tumor protein [Medicago sativa]	gi|19658		0.0059	-3.41		0.0011	-2.91		0.00012	-3.07		6.1e-09		0.25	-1.35		0.54	-1.15		0.4	1.17		0.47	-1.15		0.88	-1.04		0.38	1.1		0.24		0.81
1465	M	Mix	gi|357496953 and gi|86114104		0.16	1.42		0.0061	1.71		0.053	1.34		0.00033		0.23	-1.21		0.57	-1.09		0.48	1.11		0.96	-1.01		0.47	-1.16		0.3	-1.15		0.56		0.49
1466	+	Cation transport regulator-like protein [Medicago truncatula]	gi|357438635		0.1	3.29		0.0016	4.41		0.048	3.02		0.0001		0.56	-1.14		0.25	1.46		0.073	1.66		0.57	1.18		0.56	1.34		0.93	1.13		0.46		0.69
1467	M	Mix			0.053	2.46		0.077	1.78		0.16	1.83		0.002		0.91	1.15		0.61	-1.06		0.72	-1.22		0.76	-1.2		0.46	-1.43		0.48	-1.18		0.56		0.79
1470	-	Unidentified			0.12	2.13		0.018	1.88		0.023	1.97		0.00045		0.48	1.16		0.61	1.1		0.82	-1.05		0.77	1.02		0.83	1.02		0.89	-1		0.82		1
1475	M	Mix			0.059	-2.46		0.74	-1.2		0.42	-1.24		0.058		0.065	-2.63		0.0037	-1.86		0.24	1.42		0.52	-1.29		0.92	1.07		0.55	1.37		0.072		0.31
1476	+	40S ribosomal protein S7-like protein [Medicago truncatula]			0.25	1.62		0.55	1.09		0.04	1.44		0.056		0.74	-1.08		0.53	-1.19		0.97	-1.1		0.17	-1.61		0.52	-1.34		0.16	1.2		0.38		0.76
1477	+	Kunitz type trypsin inhibitor [Medicago truncatula]			0.21	2.54		0.0074	3.27		0.069	2.98		0.0012		0.33	-1.18		0.96	1.15		0.61	1.35		0.71	1.09		0.6	1.34		0.82	1.23		0.85		0.84
1481	+	PREDICTED: cold shock protein 2-like [Glycine max]	gi|86128247		0.3	-1.4		0.047	1.77		0.29	1.3		0.34		0.13	-1.63		0.34	-1.32		0.29	1.23		0.15	1.53		0.24	1.38		0.68	-1.11		0.93		0.054
1487	-	Unidentified			0.38	1.29		0.038	1.64		0.089	1.92		0.0079		0.93	-1.03		0.84	-1.13		0.68	-1.09		0.3	1.23		0.46	1.32		0.99	1.07		0.8		0.74
1490	M	Mix			0.21	-1.51		0.69	1.43		0.0036	-1.82		0.093		0.35	-1.26		0.58	-1.15		0.36	1.09		0.37	1.72		0.38	-1.38		0.14	-2.38		0.38		0.17
1492	M	Mix			0.0027	1.44		0.098	1.58		0.017	1.68		5.4e-05		0.51	1.14		0.13	1.1		0.91	-1.04		0.095	1.25		0.11	1.28		0.92	1.02		0.13		0.7
1502	+	PREDICTED: ATP synthase subunit d, mitochondrial-like [Cicer arietinum]	gi|502118573		0.13	1.72		0.018	1.87		0.01	1.95		0.00015		0.55	1.16		0.71	-1.05		0.41	-1.21		0.33	1.25		0.58	1.08		0.4	-1.16		0.4		0.78
1504	-	Unidentified			0.00035	-2.6		0.00034	-2.17		1.9e-05	-2.9		1.3e-11		0.56	-1.08		0.4	1.08		0.11	1.17		0.34	1.11		0.78	-1.03		0.26	-1.14		0.93		0.14
1507	-	Unidentified			0.0015	-2.52		0.00078	-1.91		2.1e-05	-2.42		2.9e-10		0.97	1		0.44	1.08		0.35	1.08		0.083	1.32		0.3	1.13		0.19	-1.17		0.2		0.19
1509	+	cold responsive protein TRVSP [Trifolium repens]			0.6	4.36		0.063	6.33		0.14	5.69		0.034		0.24	-2.55		0.9	-1.18		0.17	2.16		0.9	-1.76		0.74	1.11		0.55	1.94		0.52		0.86
1510	+	Universal stress protein A-like protein [Medicago truncatula]	gi|357467311		0.008	4.02		0.015	2.84		0.00028	3.66		4.3e-07		0.52	1.24		0.66	1.05		0.54	-1.18		0.77	-1.14		0.96	-1.04		0.76	1.09		0.93		0.7
1512	+	PREDICTED: ATP synthase subunit O, mitochondrial-like [Cicer arietinum]	gi|502127910		0.15	1.35		0.065	1.37		0.005	1.65		0.00039		0.9	1.03		0.6	-1.13		0.49	-1.16		0.65	1.04		0.47	1.08		0.66	1.04		0.88		0.6
1513	M	Mix			0.3	1.44		0.00037	3.56		0.013	5.49		0.00048		0.33	-3.4		0.29	-3.63		0.64	-1.07		0.063	-1.37		1	1.05		0.3	1.44		0.25		0.41
1518	+	cold responsive protein TRVSP [Trifolium repens]			0.0082	10.15		0.022	14.89		0.0093	9.31		1.4e-05		0.84	1.04		0.047	1.49		0.17	1.43		0.9	1.52		0.82	1.36		0.95	-1.12		0.78		0.89
1522	M	Mix			0.26	1.68		0.26	1.37		0.14	1.57		0.026		0.48	-1.34		0.47	-1.36		0.99	-1.01		0.2	-1.65		0.34	-1.46		0.5	1.13		0.32		0.96
1526	-	Unidentified			0.5	-1.57		0.53	1.7		0.49	1.21		0.8		0.33	-2.75		0.2	-2.51		0.7	1.09		0.89	-1.03		0.57	-1.32		0.77	-1.28		0.27		0.46
1536	-	Unidentified			0.095	4.41		0.032	2.32		0.0079	2.78		0.00029		0.67	1.24		0.6	-1.18		0.36	-1.47		0.54	-1.53		0.3	-1.87		0.31	-1.22		0.37		0.74
1538	-	Unidentified			0.048	8.37		0.0073	4.84		0.00098	8.02		6.3e-06		0.7	-1.1		0.96	1.03		0.64	1.12		0.63	-1.9		0.68	-1.02		0.16	1.86		0.54		0.83
1542	-	Unidentified			0.86	1.18		0.14	-1.42		0.088	-1.8		0.11		0.41	1.28		0.14	1.64		0.34	1.28		0.98	-1.3		0.95	-1.29		0.92	1.01		0.73		0.65
1545	-	Unidentified			0.57	-1.09		0.035	1.69		0.071	1.66		0.016		0.89	-1.01		0.95	1.01		0.97	1.02		0.044	1.81		0.045	1.83		0.98	1.01		0.076		0.062
1546	-	Unidentified			0.26	2.67		0.031	3.84		0.024	3.01		0.0018		0.48	-1.21		0.6	1.08		0.26	1.32		0.7	1.19		0.54	1.22		0.83	1.03		0.72		0.75
1554	+	PREDICTED: 31 kDa ribonucleoprotein, chloroplastic-like [Brassica rapa]			0.66	1.34		0.19	2.1		0.034	3.29		0.019		0.29	-1.72		0.17	-1.77		0.63	-1.03		0.9	-1.1		0.51	1.39		0.44	1.52		0.45		0.43
1559	+	Cbs domain protein [Medicago truncatula]	gi|357491617		0.63	-1.25		0.0029	1.59		0.41	1.26		0.38		0.29	-1.54		0.59	-1.28		0.63	1.21		0.29	1.29		0.49	1.24		0.68	-1.04		0.98		0.26
1560	+	PREDICTED: eukaryotic translation initiation factor 5A-like [Oryza brachyantha]			0.98	1.25		0.051	2.54		0.82	-1.08		0.26		0.072	-1.61		0.93	1.08		0.095	1.74		0.55	1.26		0.95	-1.25		0.33	-1.58		0.95		0.17
1561	+	KS-dehydrin [Trifolium repens]	gi|459383168		0.062	3.14		0.004	3.33		0.0001	4.11		6e-06		0.5	1.16		0.86	-1.29		0.22	-1.49		0.41	1.23		0.79	1.02		0.42	-1.21		0.41		0.91
1563	-	Unidentified			0.027	5.65		0.0018	3.73		0.028	4.98		5.3e-05		0.62	-1.32		0.78	-1.25		0.82	1.06		0.31	-2		0.65	-1.42		0.41	1.41		0.48		0.86
1564	+	cold responsive protein TRVSP [Trifolium repens]			0.036	17.86		0.002	37.35		0.003	18.55		2e-06		0.35	-3.85		0.55	1.2		0.0092	4.62		0.45	-1.84		0.63	1.24		0.23	2.29		0.067		0.85
1566	+	Kunitz proteinase inhibitor 8, partial [Trifolium repens]	gi|550826839		0.61	1.24		0.01	1.99		0.31	1.25		0.045		0.57	-1.54		0.93	-1.01		0.36	1.52		0.68	1.04		0.73	-1		0.87	-1.05		0.84		0.68
1572	+	ATP synthase D chain, mitochondrial [Theobroma cacao]	gi|590564704		0.21	2.33		0.0041	3.51		0.029	2.41		0.00073		0.076	-1.76		0.93	1.1		0.17	1.93		0.95	-1.17		0.48	1.14		0.26	1.33		0.35		0.59
1576	M	Mix	gi|166203457 and gi|657376775		0.33	1.54		0.031	1.7		0.038	1.52		0.0052		0.94	-1.08		0.74	-1		0.64	1.07		0.76	1.03		0.95	-1.02		0.71	-1.05		0.93		0.9
1578	-	Unidentified			0.035	5.01		0.00014	10.29		0.0016	19.64		3.6e-07		0.023	-3.94		0.075	-3.96		0.89	-1		0.36	-1.92		0.81	-1.01		0.11	1.9		0.027		0.092
1580	M	Mix			0.54	1.39		0.013	5.28		0.17	3.35		0.0062		0.44	-1.63		0.71	-1.36		0.53	1.2		0.11	2.33		0.56	1.77		0.54	-1.32		0.83		0.26
1584	-	Unidentified			0.076	1.64		0.0011	4.35		0.44	1.33		0.00011		0.016	-2.22		0.67	1.07		0.0085	2.39		0.4	1.19		0.58	-1.15		0.27	-1.37		0.15		0.0046
1587	+	PREDICTED: probable phospholipid hydroperoxide glutathione peroxidase 6, mitochondrial-like [Cicer arietinum]	gi|502139449		0.0044	12.42		0.00066	5.23		0.00011	4.83		1.1e-08		0.35	1.37		0.38	1.3		0.89	-1.05		0.29	-1.73		0.18	-1.97		0.64	-1.14		0.91		0.14
1589	-	Unidentified			0.71	-1.12		0.54	1.75		0.35	-1.18		0.95		0.92	-1.03		0.5	1.15		0.37	1.18		0.38	1.91		0.5	1.1		0.55	-1.74		0.58		0.59
1592	-	Unidentified			0.14	1.8		0.11	2.57		0.0025	3.03		0.0034		0.39	-1.52		0.051	-1.91		0.98	-1.25		0.68	-1.07		0.63	-1.13		0.86	-1.06		0.41		0.72
1593	+	KS-dehydrin [Trifolium repens]	gi|459383168		0.00083	11.87		1.4e-05	19.82		6.3e-05	10.07		5.7e-12		0.54	-1.23		0.34	1.41		0.11	1.74		0.23	1.36		0.39	1.2		0.49	-1.13		0.31		0.19
1596	-	Unidentified			0.59	1.13		0.056	1.48		0.12	1.49		0.014		0.6	-1.09		0.47	-1.13		0.85	-1.04		0.28	1.2		0.52	1.16		0.76	-1.04		0.92		0.48
1601	+	PREDICTED: peptidyl-prolyl cis-trans isomerase 1-like [Cicer arietinum]	gi|502144437		9.6e-05	8.82		0.00033	5.08		6e-05	6.15		1.3e-11		0.55	1.12		0.52	-1.11		0.32	-1.24		0.074	-1.56		0.039	-1.59		0.81	-1.02		0.081		0.12
1605	+	RecName: Full=ABA-responsive protein ABR17 [Pisum sativum]	gi|1703042		0.073	2.61		0.02	5.95		0.35	3.27		0.0031		0.27	-1.95		0.91	-1.2		0.38	1.62		0.83	1.17		0.71	1.05		0.66	-1.12		0.69		0.45
1606	-	Unidentified			0.27	3.17		0.0047	4.07		0.001	6.13		4.6e-05		0.27	-1.71		0.5	-1.21		0.15	1.41		0.87	-1.33		0.36	1.6		0.079	2.13		0.12		0.48
1607	+	KS-dehydrin [Trifolium repens]	gi|459383168		0.00055	12.97		0.0013	10.45		0.00018	19.81		7.1e-10		0.42	1.6		0.48	1.1		0.58	-1.45		0.35	1.29		0.17	1.69		0.54	1.31		0.3		0.59
1609	+	eukaryotic translation initiation factor 5A4 [Camellia sinensis]	gi|357973570		0.28	2.02		0.069	1.99		0.14	2.19		0.01		0.27	-1.48		0.51	-1.21		0.58	1.23		0.52	-1.5		0.84	-1.12		0.66	1.35		0.44		0.93
1612	-	Unidentified			0.0071	3.78		0.001	2.45		0.00054	2.55		5.8e-07		0.78	-1.01		0.76	-1.01		0.96	-1		0.03	-1.56		0.042	-1.49		0.69	1.04		0.54		0.19
1615	-	Unidentified			.	1.44		0.0014	2.72		0.0087	2.52		.		.	-2.13		.	-1.61		0.19	1.32		0.62	-1.13		0.85	1.09		0.64	1.22		.		.
1625	+	Mix	gi|37542526 and gi|357466125		0.048	9.71		0.00073	15.28		0.0022	12.67		5.9e-06		0.68	-3.6		0.96	-1.8		0.53	2		0.25	-2.29		0.77	-1.38		0.13	1.66		0.52		0.97
1628	+	pathogenesis-related protein 10a [Lens culinaris]	gi|409034128		0.74	-1.05		0.93	1.02		0.49	-1.09		0.67		0.37	1.43		0.11	1.24		0.68	-1.15		0.13	1.52		0.41	1.19		0.35	-1.28		0.13		0.89
1630	+	KS-dehydrin [Trifolium repens]	gi|459383168		0.0021	20.38		0.00036	17.63		0.00021	13.61		1.1e-09		0.9	-1.01		0.42	1.33		0.31	1.34		0.83	-1.17		1	-1.13		0.8	1.03		0.81		0.91
1633	-	Unidentified			0.076	3.89		0.00017	9.96		0.00045	9.52		9.9e-08		0.0036	-2.77		0.057	-1.91		0.17	1.45		0.86	-1.08		0.44	1.28		0.42	1.38		0.23		0.092
1634	+	PREDICTED: eukaryotic translation initiation factor 1A-like [Solanum tuberosum]			0.47	-1.61		0.19	1.69		0.94	1.02		0.87		0.66	-1.49		0.8	-1.34		0.77	1.11		0.21	1.83		0.5	1.23		0.34	-1.49		0.66		0.34
1635	+	eukaryotic translation initiation factor 5A isoform III [Hevea brasiliensis]	gi|33325121		0.89	1.87		0.35	1.32		0.3	1.42		0.42		0.59	1.1		0.73	1.13		0.99	1.03		0.82	-1.29		0.72	-1.16		0.72	1.11		0.85		0.95
1637	+	KS-dehydrin [Trifolium repens]	gi|86125055		0.0003	21.53		0.0018	19.65		2.7e-06	23.43		2e-11		0.094	1.52		0.91	1.05		0.2	-1.45		0.32	1.39		0.48	1.14		0.43	-1.21		0.17		0.81
1645	-	Unidentified			0.25	-1.36		0.02	-1.76		0.012	-1.58		0.00049		0.13	1.16		0.77	-1.03		0.059	-1.19		0.69	-1.11		0.51	-1.19		0.88	-1.07		0.63		0.6
1648	+	KS-dehydrin [Trifolium repens]	gi|459383168		0.0049	12.73		0.00018	32.22		5.2e-06	41.72		8.4e-11		0.33	1.35		0.64	1.17		0.51	-1.16		0.031	3.41		0.01	3.82		0.59	1.12		0.0084		0.061
1649	-	Unidentified			0.019	2.21		0.00028	2.69		0.0067	2.11		4.2e-07		0.22	1.31		0.78	1.09		0.34	-1.2		0.022	1.6		0.67	1.04		0.0069	-1.53		0.016		0.69
1652	+	cold responsive protein TRVSP [Trifolium repens]	gi|37542526		0.041	10.17		0.0042	6.54		0.026	7.43		2.7e-05		0.23	-1.56		0.48	-1.24		0.67	1.25		0.43	-2.42		0.76	-1.7		0.49	1.42		0.36		1
1656	M	/ pathogenesis-related protein 10a [Lens culinaris]	gi|409034128		0.025	-1.58		0.055	-1.34		0.076	-1.61		0.00055		0.057	1.48		0.2	1.3		0.36	-1.14		0.0016	1.74		0.25	1.27		0.11	-1.37		0.0027		0.61
1659	+	cold responsive protein TRVSP [Trifolium repens]	gi|37542526		0.023	3.61		0.0027	7.13		0.0069	5.41		2.4e-06		0.081	-1.99		0.37	-1.3		0.48	1.53		1	-1.01		0.66	1.15		0.67	1.16		0.42		0.41
1660	+	RecName: Full=Glycine-rich RNA-binding protein 3 [Populus euphratica]	gi|158705826		0.0036	-3.46		0.00055	-3.19		0.0042	-3.48		5.5e-08		0.67	1.11		0.86	-1.07		0.4	-1.18		0.28	1.2		0.72	-1.07		0.29	-1.29		0.33		0.82
1674	+	peroxiredoxin [Pisum sativum]	gi|189094613		0.18	-1.29		0.13	-1.12		.	-1.9		.		0.44	-1.06		0.73	1.07		0.36	1.13		0.5	1.08		.	-1.39		.	-1.5		.		.
1677	+	Peroxiredoxin [Pisum sativum]	gi|189094613		0.048	-2.63		0.81	1.07		0.73	-1.3		0.11		0.14	-2		0.31	-1.8		0.96	1.12		0.15	1.4		0.84	1.13		0.4	-1.24		0.48		0.17
1679	+	cold responsive protein TRVSP [Trifolium repens]	gi|37542526		0.0016	23.47		2.3e-05	32.47		0.00043	19.59		1.8e-10		0.37	-1.53		0.53	1.44		0.11	2.21		0.93	-1.1		0.61	1.21		0.48	1.33		0.26		0.75
1681	+	cold responsive protein TRVSP [Trifolium repens]	gi|37542526		0.61	1.4		0.025	3.09		0.031	3.16		0.0084		0.94	-1.43		0.89	-1		0.73	1.42		0.29	1.55		0.097	2.26		0.21	1.45		0.36		0.49
1682	+	cold responsive protein TRVSP [Trifolium repens]	gi|37542526		0.073	12.63		0.00021	13.49		0.00045	10.8		4.1e-07		0.28	-1.74		0.81	1.12		0.11	1.95		0.87	-1.63		0.7	-1.04		0.26	1.56		0.28		0.76
1683	+	peroxiredoxin [Pisum sativum]	gi|189094613		0.051	-2.31		0.24	-1.36		0.015	-1.95		0.00037		0.45	-1.2		0.84	1.06		0.26	1.27		0.13	1.41		0.39	1.25		0.45	-1.13		0.71		0.19
1684	+	RecName: Full=Glycine-rich RNA-binding protein 3 [Populus euphratica]	gi|158705826		0.0075	-2.67		0.019	-2.44		0.00083	-4.77		9.9e-07		0.086	1.78		0.37	1.31		0.2	-1.37		0.03	1.96		0.14	-1.37		0.014	-2.68		0.0016		0.09
1692	+	cold responsive protein TRVSP [Trifolium repens]	gi|37542526		0.0029	11.27		3.1e-05	19.56		0.00043	10.23		4.1e-10		0.32	-1.83		0.89	-1.01		0.13	1.8		0.92	-1.05		0.77	-1.12		0.84	-1.06		0.55		0.48
1694	+	pathogenesis-related protein 10a [Lens culinaris]	gi|409034128		0.0004	-2.51		0.02	-1.64		0.0028	-2.11		1.6e-07		0.021	1.24		0.4	1.06		0.061	-1.17		0.015	1.89		0.27	1.26		0.12	-1.5		0.0041		0.2
1695	-	Unidentified			0.24	-1.91		0.0091	-2.11		0.83	-1.08		0.025		0.56	1.18		0.79	-1.14		0.27	-1.35		0.6	1.07		0.21	1.56		0.057	1.46		0.58		0.3
1699	+	pathogenesis-related protein 10a [Lens culinaris]	gi|409034128		0.14	-1.64		0.0027	-2.08		0.037	-1.99		0.00024		0.15	1.42		0.66	1.13		0.27	-1.25		0.46	1.12		0.9	-1.07		0.34	-1.2		0.25		0.86
1700	+	cold responsive protein TRVSP [Trifolium repens]	gi|37542526		0.00082	3.68		0.00078	5.01		0.00019	5.25		8.8e-10		0.059	-1.54		0.42	-1.22		0.5	1.26		0.54	-1.13		0.25	1.17		0.12	1.32		0.16		0.34
1701	-	Unidentified			0.83	2.35		0.019	16.42		0.022	6.45		0.0088		0.24	-3.32		0.55	-1.82		0.56	1.82		0.48	2.1		0.42	1.5		0.9	-1.4		0.96		0.36
1703	+	cold responsive protein TRVSP [Trifolium repens]	gi|37542526		0.0021	6.61		2.5e-05	9.49		0.00013	6.99		8.7e-11		0.61	-1.45		0.88	-1.04		0.33	1.39		0.8	-1.01		0.75	1.02		0.72	1.03		0.64		0.83
1705	+	cold responsive protein TRVSP [Trifolium repens]	gi|37542526		0.008	3.45		6.6e-05	8.34		0.013	6.13		2.6e-07		0.11	-1.73		0.52	-1.25		0.65	1.39		0.18	1.4		0.53	1.43		0.87	1.02		0.9		0.26
1710	+	cold responsive protein TRVSP [Trifolium repens]	gi|37542526		0.56	9.26		0.0088	7.97		0.096	10.58		0.013		0.74	-1.07		0.76	1.17		0.53	1.25		0.48	-1.24		0.57	1.34		0.93	1.66		0.76		0.71
1711	+	Ubiquiting-conjugating enzyme 2 isoform 3 [Theobroma cacao]	gi|508710137		0.074	1.74		0.0024	5.13		0.0026	2.72		1e-06		0.013	-2.12		0.48	-1.15		0.025	1.85		0.24	1.39		0.18	1.36		0.84	-1.02		0.18		0.0076
1715	-	Unidentified			0.05	2.55		0.0013	2.97		0.00055	3.8		8.7e-07		0.45	-1.31		0.49	-1.27		1	1.04		0.86	-1.13		0.4	1.18		0.11	1.33		0.67		0.43
1722	M	/ pathogenesis-related protein 10a [Lens culinaris]	gi|409034128		0.026	-1.81		0.017	-1.51		0.017	-1.56		3.3e-05		0.12	1.36		0.49	1.08		0.095	-1.26		0.013	1.63		0.27	1.26		0.12	-1.29		0.0052		0.7
1724	-	Unidentified			0.0096	-2.49		0.22	1.7		0.017	-3.06		0.015		0.027	-2.69		0.068	-1.5		0.08	1.8		0.26	1.57		0.13	-1.84		0.061	-2.89		0.12		0.004
1726	+	cold responsive protein TRVSP [Trifolium repens]	gi|37542526		0.0093	2.97		0.015	2.81		0.0052	4.38		3.9e-06		0.7	1.23		1	-1.06		0.64	-1.3		0.48	1.16		0.44	1.39		0.67	1.2		0.77		0.75
1732	+	disease resistance response protein 1 [Glycine max]	gi|296051287		0.00084	-3.31		0.0097	-1.81		0.0001	-2.99		3.2e-09		0.087	-1.37		0.34	-1.07		0.052	1.28		0.093	1.33		0.88	1.03		0.17	-1.29		0.97		0.013
1735	+	Glycine-rich RNA binding protein [Medicago truncatula]	gi|357473273		0.42	1.22		0.15	2.06		0.22	2.53		0.073		0.041	-2.23		0.011	-1.97		0.42	1.13		0.42	-1.32		0.75	1.06		0.76	1.39		0.17		0.78
1736	-	Unidentified			0.25	1.36		0.00037	1.87		0.0012	1.36		2.5e-05		0.46	-1.19		0.41	1.12		0.012	1.34		0.25	1.16		0.32	1.13		0.68	-1.03		0.19		0.12
1739	M	/ PREDICTED: actin-depolymerizing factor 2-like [Cicer arietinum]	gi|502079969		0.24	-1.27		0.094	-1.2		0.051	-1.2		0.0075		0.57	1.08		0.59	1.04		0.76	-1.04		0.32	1.14		0.42	1.1		0.71	-1.03		0.45		0.87
1743	-	Unidentified			0.9	1.24		0.064	2.03		0.054	2.42		0.031		0.66	1.26		0.47	1.14		1	-1.11		0.12	2.06		0.14	2.21		0.9	1.07		0.12		0.38
1746	-	Unidentified			0.23	-1.46		0.49	-1.06		0.1	-1.35		0.023		0.4	-1.11		0.82	1.05		0.25	1.17		0.27	1.24		0.46	1.14		0.55	-1.09		0.68		0.37
1748	+	pathogenesis-related protein 10a [Lens culinaris]			.	-2.14		0.085	-1.64		0.066	-1.51		.		0.19	1.22		0.79	-1.04		0.14	-1.27		.	1.59		.	1.37		0.73	-1.16		.		.
1753	-	Unidentified			0.14	4.11		0.0013	4.49		0.00069	4.56		2.2e-06		0.94	-1.05		0.82	1.02		0.68	1.06		0.75	1.04		0.58	1.13		0.55	1.08		0.83		0.97
1754	M	/ cold responsive protein TRVSP [Trifolium repens]	gi|37542526		0.13	4.46		0.011	20.94		0.01	9.9		7e-05		0.032	-2.98		0.11	-1.85		0.34	1.61		0.67	1.57		0.72	1.2		0.89	-1.31		0.66		0.25
1758	+	cold responsive protein TRVSP [Trifolium repens]	gi|37542526		0.15	4.32		0.0066	6.85		0.0053	4.2		7.7e-05		0.89	-1.25		0.67	1.07		0.34	1.34		0.61	1.27		0.72	1.04		0.72	-1.22		0.82		0.75
1766	M	Mix			0.11	2.69		0.41	5.79		0.29	3.14		0.039		0.52	1.07		0.54	1.16		0.79	1.08		0.99	2.3		0.99	1.35		0.99	-1.7		0.87		0.87
1768	-	Unidentified			0.12	1.99		0.0052	2.05		0.019	2.29		0.00014		0.58	1.13		0.81	1.06		0.71	-1.07		0.36	1.17		0.37	1.22		0.95	1.04		0.55		0.95
1771	+	Glycine-rich RNA binding protein [Medicago truncatula]	gi|357473273		0.91	-1		0.13	1.34		0.94	-1.03		0.58		0.21	-1.32		0.89	-1.03		0.23	1.28		0.82	1.02		0.99	-1.06		0.68	-1.08		0.8		0.52
1776	+	PREDICTED: actin-depolymerizing factor 2-like [Cicer arietinum]	gi|357473273		0.0015	7.27		0.002	10.83		5.9e-06	11.87		1e-09		0.53	-1.21		0.52	-1.25		0.69	-1.03		0.32	1.23		0.07	1.31		0.66	1.06		0.82		0.44
1779	-	Unidentified			0.017	-2.56		0.0021	-1.9		5.3e-05	-2.16		5.9e-08		0.37	-1.14		0.44	-1.06		0.43	1.08		0.32	1.18		0.43	1.12		0.63	-1.05		0.91		0.3
1782	+	RecName: Full=Nucleoside diphosphate kinase 1; AltName: Full=Nucleoside diphosphate kinase I; Short=NDK I; Short=NDP kinase I; Short=NDPK I	gi|1346672		0.24	-1.39		0.076	-1.28		0.11	-1.27		0.0086		0.54	1.09		0.69	1.04		0.64	-1.05		0.36	1.18		0.48	1.14		0.78	-1.04		0.52		0.88
1790	+	cold responsive protein TRVSP [Trifolium repens]			0.0013	6.05		5.9e-05	8.81		7.1e-05	8.6		3.2e-11		0.41	-1.31		0.84	1.03		0.2	1.36		0.62	1.11		0.015	1.47		0.12	1.32		0.11		0.44
1799	-	Unidentified			0.48	1.18		0.07	1.46		0.047	1.57		0.011		0.88	1.01		0.89	-1.13		0.67	-1.15		0.057	1.25		0.49	1.17		0.57	-1.06		0.68		0.84
1804	-	Unidentified			0.0062	7.95		0.0016	6.18		0.01	3.67		4.8e-07		0.71	1.24		0.54	1.58		0.68	1.27		0.94	-1.04		0.4	-1.37		0.42	-1.33		0.97		0.5
1806	-	Unidentified			.	1.2		0.011	2.2		0.0034	1.56		.		.	-1.38		.	-1.02		0.14	1.36		0.28	1.33		0.3	1.28		0.82	-1.04		.		.
1810	+	Glycine-rich RNA binding protein [Medicago truncatula]	gi|357473273		0.44	1.57		0.066	1.49		0.0011	3.3		0.0009		0.54	1.22		0.46	-1.86		0.022	-2.27		0.37	1.16		0.58	1.13		0.83	-1.02		0.13		0.16
1811	+	DUO1-activated nucleic acid binding protein [Arabidopsis thaliana]	gi|15229322		0.2	1.65		0.014	2.11		0.084	1.67		0.0014		0.83	-1.11		0.66	1.12		0.34	1.24		0.51	1.16		0.66	1.14		0.86	-1.02		0.77		0.75
1815	-	Unidentified			0.8	-1.04		0.015	-1.37		0.025	-1.7		0.0067		0.0059	-1.43		0.16	-1.4		0.96	1.02		0.033	-1.89		0.022	-2.29		0.18	-1.21		0.001		0.24
1816	-	Unidentified			0.041	-2.12		0.58	-1.09		0.73	-1.06		0.017		0.013	-1.8		0.018	-2.07		0.38	-1.15		0.63	1.08		0.89	-1.04		0.49	-1.12		0.051		0.048
1839	-	Unidentified			.	-1.4		0.025	-1.41		0.035	-1.42		.		.	1.1		.	1.07		0.84	-1.03		0.55	1.09		0.67	1.05		0.75	-1.03		.		.
1848	+	nucleoside diphosphate kinase-like protein [Medicago truncatula]	gi|657371943		0.068	-2.1		0.15	-1.55		0.013	-2.06		0.00071		0.19	1.56		0.14	1.35		0.59	-1.16		0.051	2.1		0.25	1.37		0.19	-1.53		0.025		0.62
1859	M	Mix	gi|334184521 and gi|357474991		.	1.17		0.017	1.56		0.79	1.1		.		.	1.26		.	1.5		0.55	1.18		0.024	1.68		0.34	1.4		0.42	-1.21		.		.
1899	-	Unidentified			.	1.01		0.63	1.1		0.76	-1.02		.		.	-1.22		.	-1.17		0.67	1.05		0.82	-1.12		0.67	-1.2		0.7	-1.07		.		.
1928	+	PREDICTED: glycine-rich RNA-binding protein 2, mitochondrial-like [Cicer arietinum]	gi|357462751 and gi|407260761		.	-1.91		0.018	-1.54		0.0012	-2.19		.		.	1.02		.	1.22		0.14	1.2		0.25	1.27		0.74	1.06		0.28	-1.19		.		.
1933	-	Unidentified			.	-3.62		1.8e-05	-2.68		0.0023	-2.58		.		.	-1.1		.	1.1		0.092	1.2		0.27	1.23		0.15	1.54		0.14	1.25		.		.
1935	M	/ cystatin [Medicago sativa]	gi|74058377		0.24	2.47		0.019	3.27		0.16	1.7		0.004		0.79	-1.89		0.54	1.46		0.19	2.75		0.42	-1.42		0.81	1		0.17	1.43		0.22		0.73
1936	+	small nuclear ribonucleoprotein [Populus trichocarpa]	gi|224085111 and gi|407260761		.	-2.94		0.0072	-1.94		0.00031	-3.72		.		.	-1.15		.	1.27		0.11	1.46		0.25	1.32		0.83	1.01		0.13	-1.32		.		.
1938	-	Unidentified			0.61	1.15		0.0031	3.57		0.0059	4.57		0.00029		0.29	-2.35		0.26	-2.71		0.59	-1.16		0.26	1.33		0.13	1.47		0.58	1.11		0.66		0.11
2037	+	isoflavone reductase family protein [Populus trichocarpa]	gi|566187586		0.0042	-2.02		0.016	-1.67		0.0012	-1.86		5e-07		0.57	-1.09		0.85	-1.02		0.64	1.06		0.52	1.11		0.63	1.06		0.76	-1.05		0.98		0.62
2039	+	cold responsive protein TRVSP [Trifolium repens]			0.019	22.49		0.00032	47.19		0.0046	20.77		3.9e-07		0.25	-5.48		0.93	-1.26		0.13	4.35		0.2	-2.61		0.66	-1.36		0.39	1.92		0.15		0.88
2042	+	cold responsive protein TRVSP [Trifolium repens]	gi|37542526		0.086	90.29		0.00081	75.19		0.0053	49.5		1.1e-05		0.0017	-5.05		0.54	1.13		0.2	5.7		0.48	-6.06		0.8	-1.62		0.16	3.75		0.16		0.83
2043	+	putative adenosylhomocysteinase [Trifolium pratense]	gi|84468300		0.025	1.55		0.0016	1.94		0.0025	1.79		5.7e-07		0.081	-1.29		0.7	-1.05		0.19	1.23		0.81	-1.03		0.38	1.09		0.26	1.13		0.16		0.47
2046	+	tyrosine phosphatase [Medicago truncatula]	gi|657404731		0.002	3.16		0.00083	4.17		0.0012	4.08		1.5e-08		0.3	-1.33		0.67	-1.09		0.57	1.22		1	-1.01		0.26	1.18		0.22	1.19		0.47		0.55
2047	+	Malate dehydrogenase [Medicago truncatula]	gi|357439495		0.0082	2.3		2.2e-05	2.6		0.00013	2.27		1.9e-09		0.7	1.05		0.33	1.17		0.43	1.11		0.2	1.19		0.27	1.15		0.17	-1.03		0.19		0.64
2048	+	Malate dehydrogenase [Medicago truncatula]	gi|357439495		0.0043	2.1		4.1e-05	2.39		3e-06	2.38		3.7e-11		0.93	-1		0.48	-1.05		0.6	-1.05		0.32	1.13		0.46	1.08		0.48	-1.05		0.61		0.49
2049	M	Annexin 1 [Theobroma cacao] / NADP-dependent D-sorbitol-6-phosphate dehydrogenase [Medicago truncatula]	gi|357439495 and gi|590598079		0.0013	3.3		0.00029	2.61		5.1e-05	3.24		1.5e-10		0.6	1.12		0.76	1.04		0.71	-1.07		0.24	-1.13		0.83	1.02		0.12	1.16		0.89		0.47
2050	M	thiazole biosynthetic enzyme [Medicago truncatula] / Mercaptopyruvate sulfurtransferase-like protein [Medicago truncatula]			0.31	1.09		0.2	1.19		0.1	1.21		0.024		0.79	-1.03		0.49	1.05		0.42	1.08		0.56	1.06		0.21	1.16		0.5	1.1		0.38		0.8
2051	+	cold acclimation-specific protein [Medicago falcata]	gi|312192960		0.0065	8.52		9.7e-05	9.21		6.9e-05	15.25		6.7e-10		0.42	-1.33		0.63	-1.2		0.7	1.11		0.81	-1.23		0.27	1.49		0.07	1.84		0.33		0.37
2052	M	Mix	gi|6969496 and gi|353441000		4.6e-05	18.67		0.00019	13.79		6e-07	12.74		5.7e-13		0.46	1.53		0.091	1.34		0.98	-1.14		0.56	1.13		0.79	-1.09		0.28	-1.23		0.48		0.62
2053	+	Eukaryotic translation initiation factor 5A [Medicago truncatula]			0.0059	11.68		0.027	6.29		0.011	7.1		1.2e-05		0.3	3.97		0.7	1.09		0.17	-3.65		0.088	2.14		0.35	-1.51		0.025	-3.23		0.035		0.92
