# Supplementary material for: A proteome analysis of freezing tolerance in red clover (Trifolium pratense L.)
Source: BMC Plant Biol. 2016 Mar 10;16:65. doi: 10.1186/s12870-016-0751-2 (PMC4787020; doi:10.1186/s12870-016-0751-2)
Supplement: Additional file 3: Table S4a. — List of DIGE-spots with homology with sequences in databases that are up-regulated in response to cold acclimation (ANOVA, P < 0.01). (XLSX 27 kb) [file 12870_2016_751_MOESM3_ESM.xlsx]

## Sheet: Table 2
Table S4a. List of DIGE-spots with homology with sequences in databases that are up-regulated in response to cold acclimation (ANOVA, P < 0.01). Spots with cold acclimated (CA) to non-acclimated (NA) abundance ratio ³ 1.50 and with t-test, P < 0.05 at least in five of six populations total of red clover were reported. Significant ratios are indicated in bold.
				CA/NA Ratio
				Christie				Endure				Average
Spot No.	Homology	Functional category		TF0	TF3	TF4		TF0	TF3	TF4
2039	Cold responsive protein TRVSP	Response to stress		30.16	14.98	41.67		22.49	47.19	20.77		29.54
1564	Cold responsive protein TRVSP	Response to stress		29.21	24.86	13.73		17.86	37.35	18.55		23.59
1679	Cold responsive protein TRVSP	Response to stress		25.09	10.95	16.83		23.47	32.47	19.59		21.4
1648	KS-dehydrin	Response to stress		6.3	22.08	9.82		12.73	32.22	41.72		20.81
1593	KS-dehydrin	Response to stress		24.6	26.56	20.77		11.87	19.82	10.07		18.95
1630	KS-dehydrin	Response to stress		18.83	20.14	20.89		20.38	17.63	13.61		18.58
1637	KS-dehydrin	Response to stress		10.66	21.73	12.91		21.53	19.65	23.43		18.32
1692	Cold responsive protein TRVSP	Response to stress		18.77	10.38	18.67		11.27	19.56	10.23		14.81
1625	Cold responsive protein TRVSP	Response to stress		18.13	7.09	16.98		9.71	15.28	12.67		13.31
1518	Cold responsive protein TRVSP	Response to stress		11.69	17.51	11.11		10.15	14.89	9.31		12.44
2051	Cold acclimation-specific protein	Response to stress		11.54	7.8	13.85		8.52	9.21	15.25		11.03
1682	Cold responsive protein TRVSP	Response to stress		9.57	3.47	7.51		12.63	13.49	10.8		9.58
1607	KS-dehydrin	Response to stress		6.01	2.35	5.66		12.97	10.45	19.81		9.54
1776	Actin-depolymerizing factor 2-like	Signal transduction		11.71	5.66	9.21		7.27	10.83	11.87		9.43
1561	KS-dehydrin	Response to stress		24.68	8.41	10.51		3.14	3.33	4.11		9.03
1703	Cold responsive protein TRVSP	Response to stress		7.69	7.74	11.28		6.61	9.49	6.99		8.3
1758	Cold responsive protein TRVSP	Response to stress		12.13	6.37	14.48		4.32	6.85	4.2		8.06
1790	Cold responsive protein TRVSP	Response to stress		8.51	6.84	8.65		6.05	8.81	8.6		7.91
1652	Cold responsive protein TRVSP	Response to stress		6.28	3.71	6		10.17	6.54	7.43		6.69
1601	Peptidyl-prolyl cis-trans isomerase 1-like	Molecular chaperones and protein folding		6.53	3.58	5.35		8.82	5.08	6.15		5.92
1705	Cold responsive protein TRVSP	Response to stress		6.02	3.24	4.75		3.45	8.34	6.13		5.32
1659	Cold responsive protein TRVSP	Response to stress		7.34	3.9	4.08		3.61	7.13	5.41		5.25
1587	Phospholipid hydroperoxide glutathione peroxidase 6, mitochondrial-like	Response to stress (ROS scavenging)		3.62	1.82	2.9		12.42	5.23	4.83		5.14
547	Enolase-like	Carbohydrate and energy metabolism (glycolysis)		4.44	4.94	4.88		4.77	4.99	6.08		5.02
93	Elongation factor 2-like	Transcription and translation		3.21	4.2	4.03		5.06	4.71	5		4.37
353	2,3-bisphosphoglycerate-independent phosphoglycerate mutase	Carbohydrate and energy metabolism (glycolysis)		3.47	3.57	3.51		5.12	4.47	5.39		4.26
1700	Cold responsive protein TRVSP	Response to stress		2.53	3.37	5.17		3.68	5.01	5.25		4.17
1726	Cold responsive protein TRVSP	Response to stress		2.95	4.19	7.43		2.97	2.81	4.38		4.12
2046	Tyrosine phosphatase	Signal transduction		4.6	4.14	4.42		3.16	4.17	4.08		4.10
802	Monodehydroascorbate reductase	Response to stress (ROS scavenging)		5.59	2.84	5.15		3.94	3.35	3.52		4.07
142	Methionine synthase	Amino acid metabolism		4.34	5.72	4.34		2.3	3.4	4.21		4.05
1711	Ubiquitin-conjugating enzyme	Molecular chaperones and protein folding		5.65	3.76	4.53		1.74	5.13	2.72		3.92
318	NADP-dependent malic enzyme	Carbohydrate and energy metabolism (reductive power)		3.14	2.9	2.68		4.54	4.28	3.88		3.57
188	Methionine synthase	Amino acid metabolism		3.22	3.27	3.36		4.12	3.49	3.58		3.51
189	Methionine synthase	Amino acid metabolism		3.08	3.17	3.23		4.1	3.54	3.82		3.49
810	3-hydroxyisobutyryl-CoA hydrolase-like protein 3, mitochondrial-like isoform X1	Signal transduction (Cold stress signalling)		4.51	2.9	3.74		3.01	2.79	3.77		3.45
350	2,3-bisphosphoglycerate-independent phosphoglycerate mutase-like	Carbohydrate and energy metabolism (glycolysis)		3.18	2.94	3.51		3.71	3.75	3.47		3.43
1365	Glutathione S-transferase	Response to stress (ROS scavenging)		3.17	3	3.99		3.05	3.27	3.78		3.38
1286	Mitochondrial outer membrane protein porin of 34 kDa	Metabolite transport		3.3	3.36	3.35		2.92	3.24	3.76		3.32
887	Glyceraldehyde-3-phosphate dehydrogenase	Carbohydrate and energy metabolism (glycolysis)		2.25	2.75	3.2		4.04	3.26	4.43		3.32
1280	Outer plastidial membrane protein porin-like	Metabolite transport		2.86	2.89	3.14		3.71	2.6	4.56		3.29
278	Stress-induced-phosphoprotein	Signal transduction		2.96	2.81	2.85		3.52	3.56	3.31		3.17
876	Glyceraldehyde-3-phosphate dehydrogenase C	Carbohydrate and energy metabolism (glycolysis)		2.49	2.53	2.73		3.92	3.21	3.97		3.14
537	Enolase-like	Carbohydrate and energy metabolism (glycolysis)		3.23	3.54	2.69		3.21	3.04	3.07		3.13
760	Transaldolase-like	Carbohydrate and energy metabolism (pentose phosphate pathway)		3.91	3.38	3.12		2.47	2.66	3.15		3.12
598	Elongation factor 1-gamma	Transcription and translation		2.64	2.89	2.55		4.32	2.77	3.33		3.08
90	Elongation factor 2-like	Transcription and translation		2.39	3.49	2.67		3.42	2.93	3.32		3.04
1381	Glutathione Transferase	Response to stress (ROS scavenging)		2.39	3.12	2.56		4.57	2.84	2.74		3.04
378	Protein disulfide isomerase-like protein precursor	Molecular chaperones and protein folding		2.74	2.67	2.6		3.32	3.17	3.37		2.98
181	Methionine synthase	Amino acid metabolism		2.49	2.84	2.82		3.63	2.96	2.95		2.95
1510	Universal stress protein A-like protein	Response to stress		2.29	1.96	2.91		4.02	2.84	3.66		2.95
664	Abscisic acid stress ripening protein	Signal transduction		3.65	2.17	2.65		2.83	2.78	3.28		2.89
1369	Ferritin-2	Response to stress (ROS scavenging)		2.52	2.37	2.96		3.25	2.34	3.82		2.88
458	Adenosylhomocysteinase-like	Amino acid metabolism		2.71	2.83	2.53		2.53	3.21	3.43		2.87
180	Methionine synthase	Amino acid metabolism		2.33	2.55	2.45		3.54	2.82	3.49		2.86
176	Methionine synthase	Amino acid metabolism		2.2	2.34	2.57		3.55	2.43	3.96		2.84
546	Enolase-like	Carbohydrate and energy metabolism (glycolysis)		2.43	2.82	2.49		3.14	2.71	3.02		2.77
1095	Isoflavone reductase related protein	Response to stress (ROS scavenging)		2.83	2.52	3.02		2.23	2.8	2.97		2.73
279	Stress-induced-phosphoprotein	Signal transduction		2.26	2.74	2.23		3.06	2.87	3.06		2.70
317	Malic enzyme	Carbohydrate and energy metabolism (reductive power)		2.33	2.29	2.42		3.26	2.87	2.87		2.67
619	Elongation factor 1-alpha-like	Transcription and translation		2.09	3.15	2.31		3.22	1.99	3.12		2.65
177	Methionine synthase	Amino acid metabolism		2.33	2.49	2.93		2.56	2.43	2.72		2.58
341	2,3-bisphosphoglycerate-independent phosphoglycerate mutase-like	Carbohydrate and energy metabolism (glycolysis)		2.21	2.19	2.46		2.95	2.56	3.04		2.57
271	Stress-induced-phosphoprotein	Signal transduction		2.45	1.92	2.56		2.64	2.66	3.17		2.57
66	Aconitate hydratase	Carbohydrate and energy metabolism (TCA)		1.93	1.97	2.78		3.15	2.3	3.16		2.55
599	Elongation factor 1-gamma-like	Transcription and translation		2.27	1.96	2.17		3.32	2.78	2.38		2.48
61	Aconitate hydratase	Carbohydrate and energy metabolism (TCA)		2.09	2.1	2.51		2.54	2.55	2.83		2.44
938	Glyceraldehyde-3-phosphate dehydrogenase	Carbohydrate and energy metabolism (glycolysis)		2.06	2.16	2.44		2.43	2.53	2.99		2.44
814	Fructose-bisphosphate aldolase	Carbohydrate and energy metabolism (glycolysis)		2.78	2.04	1.79		2.97	2.5	2.3		2.40
62	Aconitate hydratase	Carbohydrate and energy metabolism (TCA)		2.02	2.43	2.02		2.64	2.23	3.02		2.39
302	Malic enzyme	Carbohydrate and energy metabolism (reductive power)		2.14	2.68	2.31		3.13	2.14	1.92		2.39
2048	Malate dehydrogenase	Carbohydrate and energy metabolism (glycolysis)		2.53	2.31	2.39		2.1	2.39	2.38		2.35
869	Glyceraldehyde-3-phosphate dehydrogenase	Carbohydrate and energy metabolism (glycolysis)		2.25	2.31	2.21		2.22	2.66	2.43		2.35
375	Protein disulfide isomerase-like protein precursor	Molecular chaperones and protein folding		2.15	2.11	2.13		2.39	2.3	2.87		2.33
694	Isocitrate dehydrogenase [NADP]	Carbohydrate and energy metabolism (TCA)		2.19	2.74	2.23		2.26	2.19	2.17		2.30
2047	Malate dehydrogenase	Carbohydrate and energy metabolism (TCA)		2.04	2.37	2.18		2.3	2.6	2.27		2.29
595	Elongation factor 1-gamma	Transcription and translation		2.33	2.16	2		2.52	2.14	2.52		2.28
58	Aconitate hydratase	Carbohydrate and energy metabolism (TCA)		1.69	2.05	2.08		2.64	2.07	2.94		2.25
140	Methionine synthase	Amino acid metabolism		1.9	2.93	2.15		1.86	1.87	2.49		2.2
283	Heat shock protein	Molecular chaperones and proteins folding		1.76	2.35	1.56		2.27	2.72	2.54		2.2
842	Adenosine kinase	Carbohydrate and energy metabolism (cellular energy homeostasis)		1.86	2.26	2.15		2.2	2.13	2.46		2.18
724	Transaldolase-like	Carbohydrate and energy metabolism (pentose phosphate pathway)		2.05	1.55	2.07		1.84	2.95	2.18		2.11
308	Malic enzyme	Carbohydrate and energy metabolism (reductive power)		2.36	2.23	1.89		2.18	1.85	2.11		2.10
922	Glyceraldehyde-3-phosphate dehydrogenase	Carbohydrate and energy metabolism (glycolysis)		1.93	1.56	2		2.26	2.11	2.51		2.06
539	Enolase	Carbohydrate and energy metabolism (glycolysis)		1.75	1.97	1.9		2.15	2.43	2.15		2.06
92	Elongation factor 2-like	Transcription and translation		1.82	2	1.73		2.32	2.06	2.19		2.02
1267	Proteasome subunit alpha type	Molecular chaperones and protein folding		1.79	1.62	1.85		2.48	2.01	2.24		2.00
195	Protein disulfide isomerase L-2	Molecular chaperones and protein folding		1.72	1.94	1.93		2.71	1.59	2.08		2.00
538	Enolase	Carbohydrate and energy metabolism (glycolysis)		1.78	1.92	2.12		1.6	2.13	2.32		1.98
65	Aconitate hydratase	Carbohydrate and energy metabolism (TCA)		1.73	1.72	1.99		2.33	1.65	2.14		1.93
1198	Mitochondrial outer membrane protein porin of 36 kDa-like	Metabolite transport		2.08	1.81	1.79		1.88	1.98	1.89		1.91
812	Fructose-bisphosphate aldolase	Carbohydrate and energy metabolism (glycolysis)		1.88	1.78	1.57		2.12	2.11	1.94		1.9
527	Phosphopyruvate hydratase	Carbohydrate and energy metabolism (glycolysis)		1.64	1.77	1.66		1.89	2	2.4		1.89
601	Elongation factor 1 gamma, putative	Transcription and translation		1.57	1.84	1.73		2.13	1.99	2.08		1.89
41	2-oxoglutarate dehydrogenase E1 subunit-like	Carbohydrate and energy metabolism (TCA)		1.56	2.1	1.72		1.8	1.85	2.28		1.89
185	Methionine synthase	Amino acid metabolism		1.75	1.87	1.7		2.15	1.82	1.95		1.87
859	Glyceraldehyde-3-phosphate dehydrogenase	Carbohydrate and energy metabolism (glycolysis)		1.54	1.76	1.68		2.38	1.72	2.14		1.87
187	Methionine synthase	Amino acid metabolism		1.68	1.96	1.8		2.03	1.81	1.86		1.86
792	Glutamine synthetase	Amino acid metabolism		1.77	1.51	1.81		1.94	2.01	2.09		1.86
939	Quinone oxidoreductase-like protein	Response to stress (ROS scavenging)		1.66	1.65	1.75		1.53	2.24	2.05		1.81
772	Aspartate aminotransferase	Amino acid metabolism		1.75	1.89	1.75		1.98	1.57	1.92		1.81
1430	Chalcone isomerase 2	Response to stress (ROS scavenging)		1.99	1.91	1.7		1.54	1.93	1.74		1.80
769	Formate dehydrogenase 1	Carbohydrate and energy metabolism (glycolysis)		1.66	1.77	1.53		2.12	1.84	1.77		1.78
2043	Adenosylhomocysteinase	Amino acid metabolism		1.66	1.88	1.74		1.55	1.94	1.79		1.76
667	Citrate synthase-like protein	Carbohydrate and energy metabolism (TCA)		1.59	1.76	1.58		1.94	1.72	1.83		1.74
918	Glyceraldehyde-3-phosphate dehydrogenase	Carbohydrate and energy metabolism (glycolysis)		1.73	1.55	1.81		1.85	1.75	1.71		1.73
971	Fructokinase-2-like	Carbohydrate and energy metabolism (glycolysis)		1.72	1.53	1.74		1.94	1.7	1.75		1.73
580	6-phosphogluconate dehydrogenase, decarboxylating-like isoform 1	Carbohydrate and energy metabolism (pentose phosphate pathway)		1.56	1.91	1.58		1.7	1.53	1.89		1.70
