# Supplementary material for: A proteome analysis of freezing tolerance in red clover (Trifolium pratense L.)
Source: BMC Plant Biol. 2016 Mar 10;16:65. doi: 10.1186/s12870-016-0751-2 (PMC4787020; doi:10.1186/s12870-016-0751-2)
Supplement: Additional file 4: Table S4b. — List of DIGE-spots with homology with sequences in databases that are down-regulated in response to cold acclimation (ANOVA, P < 0.01) (XLSX 18 kb) [file 12870_2016_751_MOESM4_ESM.xlsx]

## Sheet: Table 2
Table S4b. List of DIGE-spots with homology with sequences in databases that are down-regulated in response to cold acclimation (ANOVA, P < 0.01). Spots with cold acclimated (CA) to non-acclimated (NA) abundance ratio £ -1.50 and with t-test, P < 0.05 at least in five of six populations total of red clover were reported. Significant ratios are indicated in bold.
Spot No.	Homology	Functional category		CA/NA Ratio
				Christie				Endure				Average
				TF0	TF3	TF4		TF0	TF3	TF4
130	Sucrose synthase	Carbohydrate and energy metabolism		-2.85	-2.11	-3.88		-2.64	-5.45	-4.1		-3.505
545	Tubulin alpha	Signal transduction		-2.85	-2.66	-3.28		-4.03	-3.08	-4.5		-3.4
559	Tubulin alpha	Signal transduction		-4.32	-2.31	-3.8		-2.33	-4.5	-2.74		-3.33333
1660	Glycine-rich RNA-binding protein	Response to stress		-2.92	-2.72	-3.04		-3.46	-3.19	-3.48		-3.135
137	Sucrose synthase	Carbohydrate and energy metabolism		-2.36	-2.22	-2.55		-3.26	-3.67	-3.29		-2.89167
136	Sucrose synthase-like	Carbohydrate and energy metabolism		-2.27	-2.54	-2.4		-3.07	-3.28	-2.43		-2.665
1325	6-phosphogluconolactonase	Carbohydrate and energy metabolism (pentose phosphate pathway)		-2.27	-3.14	-2.74		-2.71	-2.32	-2.74		-2.65333
169	Methionine synthase	Amino acid metabolism		-2.4	-2.48	-2.39		-2.48	-3.04	-2.62		-2.56833
132	Sucrose synthase-like	Carbohydrate and energy metabolism		-2.45	-1.75	-2.34		-2.95	-3.15	-2.77		-2.56833
168	Methionine synthase	Amino acid metabolism		-2.43	-2.56	-2.38		-2.46	-2.68	-2.46		-2.495
549	Tubulin alpha	Signal transduction		-2.43	-2.27	-2.46		-2.5	-2.35	-2.9		-2.485
1182	14-3-3-like protein	Signal transduction		-2.66	-2.4	-2.07		-3.4	-2.03	-2.33		-2.48167
471	ATP synthase subunit beta	Carbohydrate and energy metabolism		-2.27	-2.24	-2.68		-2.46	-2.35	-2.76		-2.46
473	Tubulin beta	Signal transduction		-2.62	-2.57	-2.4		-2.1	-2.67	-2.29		-2.44167
165	Methionine synthase	Amino acid metabolism		-2.13	-2.16	-2.42		-2.37	-2.68	-2.6		-2.39333
1694	Pathogenesis-related protein 10a	Response to stress (Defense, PR protein)		-2.5	-3.26	-2.34		-2.51	-1.64	-2.11		-2.39333
605	Elongation factor 1-alpha-like	Transcription and translation		-2.24	-2.37	-2.4		-2.13	-2.64	-2.54		-2.38667
173	Methionine synthase	Amino acid metabolism		-2.19	-2.34	-2.55		-2.27	-2.55	-2.41		-2.385
608	Elongation factor 1-alpha-like	Transcription and translation		-2.18	-2.31	-2.5		-2.38	-2.63	-2.25		-2.375
700	Actin-101-like	Signal transduction		-1.94	-1.89	-2.24		-2.56	-2.4	-3.06		-2.34833
170	Methionine synthase	Amino acid metabolism		-2.17	-2.31	-2.25		-2.31	-2.53	-2.49		-2.34333
171	Methionine synthase	Amino acid metabolism		-2.23	-2.4	-2.19		-2.48	-2.42	-2.27		-2.33167
476	ATP synthase subunit beta	Carbohydrate and energy metabolism		-2.11	-2.2	-2.23		-2.31	-2.13	-2.73		-2.285
1310	Thaumatin-like protein	Response to stress (Defense, PR protein)		-1.98	-2.19	-2.46		-1.81	-2.2	-2.75		-2.23167
163	Methionine synthase	Amino acid metabolism		-1.88	-2.19	-2.37		-2.04	-2.39	-2.37		-2.20667
533	Tubulin beta	Signal transduction		-1.89	-2.14	-2.13		-1.63	-1.89	-2.45		-2.02167
143	Sucrose synthase	Carbohydrate and energy metabolism		-1.88	-1.56	-1.94		-1.58	-2.72	-2.37		-2.00833
610	Elongation factor 1-alpha-like	Transcription and translation		-2.23	-2.01	-2.11		-1.77	-1.88	-1.84		-1.97333
175	Methionine synthase	Amino acid metabolism		-1.86	-1.84	-1.99		-1.92	-2.04	-1.93		-1.93
1170	14-3-3-like protein	Signal transduction		-1.69	-1.9	-1.6		-2.36	-1.64	-2.3		-1.915
706	Actin-101-like	Signal transduction		-1.63	-1.72	-1.84		-1.96	-1.76	-2.13		-1.84
2037	Isoflavone reductase family protein	Response to stress		-1.59	-2.02	-1.86		-2.02	-1.67	-1.86		-1.83667
479	ATP synthase subunit beta	Carbohydrate and energy metabolism		-1.67	-1.53	-1.96		-1.89	-1.68	-1.91		-1.77333
