# Supplementary material for: A proteome analysis of freezing tolerance in red clover (Trifolium pratense L.)
Source: BMC Plant Biol. 2016 Mar 10;16:65. doi: 10.1186/s12870-016-0751-2 (PMC4787020; doi:10.1186/s12870-016-0751-2)
Supplement: Additional file 5: Table S1. — Use of the cyanine (Cy) dyes to label the different samples. (XLSX 12 kb) [file 12870_2016_751_MOESM5_ESM.xlsx]

## Sheet: Table S1
Table S1 : use of the cyanine (Cy) dyes to label the different samples. E: Endure, C: Christie; Number of selection: 0: basic population; 3 and 4: after 3 or 4 cycles of selection to frost; AJ: cold acclimated (January), NA: not acclimated.
		Gel	Cy3	Cy5	Cy2
		1	25_C0AJ-1	14_C3NA-3	Internal standard
		2	31_C0AJ-2	38_C3AJ-3	Internal standard
		3	01_C0NA-1	17_E3NA-3	Internal standard
		4	07_C0NA-2	37_C0AJ-3	Internal standard
		5	26_C3AJ-1	24_E4NA-4	Internal standard
		6	32_C3AJ-2	48_E4AJ-4	Internal standard
		7	02_C3NA-1	23_E3NA-4	Internal standard
		8	08_C3NA-2	47_E3AJ-4	Internal standard
		9	27_C4AJ-1	22_E0NA-4	Internal standard
		10	33_C4AJ-2	46_E0AJ-4	Internal standard
		11	03_C4NA-1	13_C0NA-3	Internal standard
		12	09_C4NA-2	45_C4AJ-4	Internal standard
		13	28_E0AJ-1	20_C3NA-4	Internal standard
		14	34_E0AJ-2	44_C3AJ-4	Internal standard
		15	04_E0NA-1	19_C0NA-4	Internal standard
		16	10_E0NA-2	43_C0AJ-4	Internal standard
		17	29_E3AJ-1	18_E4NA-3	Internal standard
		18	35_E3AJ-2	42_E4AJ-3	Internal standard
		19	05_E3NA-1	21_C4NA-4	Internal standard
		20	11_E3NA-2	41_E3AJ-3	Internal standard
		21	30_E4AJ-1	16_E0NA-3	Internal standard
		22	36_E4AJ-2	40_E0AJ-3	Internal standard
		23	06_E4NA-1	15_C4NA-3	Internal standard
		24	12_E4NA-2	39_C4AJ-3	Internal standard
